# Supplementary material for: The ghosts of HeLa: How cell line misidentification contaminates the scientific literature
Source: PLoS One. 2017 Oct 12;12(10):e0186281. doi: 10.1371/journal.pone.0186281 (PMC5638414; doi:10.1371/journal.pone.0186281)
Supplement: S2 File — Data by country and by cell line. (XLSX) [file pone.0186281.s002.xlsx]

## Sheet: 1 data by cell line
Misidentified Cell Line	Claimed Species	Claimed Cell Type	Misidentified Cell Line, Cellosaurus AC	Contaminating Cell Line	Actual Species	Actual Cell Type	Contaminating Cell Line, Cellosaurus AC	Misidentification Reported By	Reference PubMed ID	Establishing Article								Primary literature		Secondary literature, method 1				Secondary literature, method 2				Mean citations per primary article
Column A-J is the information of the ICLAC database of cross-contaminated or misindentified cell lines, version 8. (http://iclac.org/wp-content/uploads/Cross-Contaminations-v8_0.pdf)										WoS bibliographic information								Search method 1	Search method 2	Number of citing articles (without self-citations)	Year of first citation	Year of most recent citation	Year of maximum citations	Number of citing articles (without self-citations)	Year of first citation	Year of most recent citation	Year of maximum citations	Search method 1	Search method 2
										Authors	Title	Journal	JI	Publication date	Publication Year	WoS category	UT number
1E8 (BLIN-1 derivative)	Human	Leukemia, acute lymphoblastic, B cell precursor	CVCL_L811	NALM-6	Human	Leukemia, acute lymphoblastic, B cell precursor	CVCL_0092	Drexler et al, 2003	12592342	WENG, WK; JARVIS, L; LEBIEN, TW	SIGNALING THROUGH CD19 ACTIVATES VAV MITOGEN-ACTIVATED PROTEIN-KINASE PATHWAY AND INDUCES FORMATION OF A CD19/VAV/PHOSPHATIDYLINOSITOL 3-KINASE COMPLEX IN HUMAN B-CELL PRECURSORS	J BIOL CHEM	J. Biol. Chem.	2023-12-01	1994	Biochemistry & Molecular Biology	WOS:A1994PX30400074	136	38	6858	1995	2017	2002	745	1992	2017	2014	50.4265	19.6053
2008/C13*5.25 (C13, OV2008/C13)	Human	Ovarian carcinoma	CVCL_0114	ME-180	Human	Cervical carcinoma	CVCL_1401	Korch et al, 2012	22710073										NA
222	Human	Ovarian carcinoma	CVCL_1T15	PA1	Human	Teratocarcinoma	CVCL_0479	Korch et al, 2012	22710073										NA
2474/90	Human	Gastric carcinoma	CVCL_9556	HT-29	Human	Colon carcinoma	CVCL_0320	MacLeod et al, 1999	10508494										NA
2563 (MAC-21)	Human	Lung carcinoma	CVCL_M629	HeLa	Human	Cervical adenocarcinoma	CVCL_0030	Nelson-Rees et al, 1981	6451928	AKESON, R	HUMAN LUNG ORGAN-SPECIFIC ANTIGENS ON NORMAL LUNG, LUNG TUMORS, AND A LUNG TUMOR-CELL LINE	J NATL CANCER I	J. Natl. Cancer Inst.		1977	Oncology	WOS:A1977DB50900006	20	0	815	1978	2016	1982	0				40.75
2957/90	Human	Gastric carcinoma	CVCL_9557	HT-29	Human	Colon carcinoma	CVCL_0320	MacLeod et al, 1999	10508494										0					0
3051/80	Human	Gastric carcinoma	CVCL_9558	HT-29	Human	Colon carcinoma	CVCL_0320	MacLeod et al, 1999	10508494										0					0
41M	Human	Ovarian carcinoma	CVCL_4993	OAW 28	Human	Ovarian carcinoma	CVCL_1614	Wilson et al, 1996	8795574										NA
A172TR3 (U251-TR3)	Human	Glioblastoma	CVCL_1G29	U-251 MG	Human	Glioblastoma	CVCL_0021	Yip et al, 2009 [correction]	19584161	Yip, S; Miao, JY; Cahill, DP; Iafrate, AJ; Aldape, K; Nutt, CL; Louis, DN	MSH6 Mutations Arise in Glioblastomas during Temozolomide Therapy and Mediate Temozolomide Resistance	CLIN CANCER RES	Clin. Cancer Res.	2015-07-01	2009	Oncology	WOS:000268908400015	144	0	2862	2010	2017	2016	0				19.875
ACC2	Human	Salivary gland, adenoid cystic carcinoma	CVCL_6872	HeLa	Human	Cervical adenocarcinoma	CVCL_0030	Phuchareon et al, 2009; Zhao et al, 2011	19557180, 21868764	Zhao, M; Sano, D; Pickering, CR; Jasser, SA; Henderson, YC; Clayman, GL; Sturgis, EM; Ow, TJ; Lotan, R; Carey, TE; Sacks, PG; Grandis, JR; Sidransky, D; Heldin, NE; Myers, JN	Assembly and Initial Characterization of a Panel of 85 Genomically Validated Cell Lines from Diverse Head and Neck Tumor Sites	CLIN CANCER RES	Clin. Cancer Res.	2001-12-01	2011	Oncology	WOS:000298133600008	77	60	806	2013	2017	2016	1404	1996	2017	2016	10.4675	23.4
ACC3	Human	Salivary gland, adenoid cystic carcinoma	CVCL_6873	HeLa	Human	Cervical adenocarcinoma	CVCL_0030	Phuchareon et al, 2009; Zhao et al, 2011	19557180, 21868764	Zhao, M; Sano, D; Pickering, CR; Jasser, SA; Henderson, YC; Clayman, GL; Sturgis, EM; Ow, TJ; Lotan, R; Carey, TE; Sacks, PG; Grandis, JR; Sidransky, D; Heldin, NE; Myers, JN	Assembly and Initial Characterization of a Panel of 85 Genomically Validated Cell Lines from Diverse Head and Neck Tumor Sites	CLIN CANCER RES	Clin. Cancer Res.	2001-12-01	2011	Oncology	WOS:000298133600008	77	18	806	2013	2017	2016	265	1996	2017	2012	10.4675	14.7222
ACCM	Human	Salivary gland, adenoid cystic carcinoma	CVCL_6874	HeLa	Human	Cervical adenocarcinoma	CVCL_0030	Phuchareon et al, 2009; Zhao et al, 2011	19557180, 21868764	Zhao, M; Sano, D; Pickering, CR; Jasser, SA; Henderson, YC; Clayman, GL; Sturgis, EM; Ow, TJ; Lotan, R; Carey, TE; Sacks, PG; Grandis, JR; Sidransky, D; Heldin, NE; Myers, JN	Assembly and Initial Characterization of a Panel of 85 Genomically Validated Cell Lines from Diverse Head and Neck Tumor Sites	CLIN CANCER RES	Clin. Cancer Res.	2001-12-01	2011	Oncology	WOS:000298133600008	77	29	806	2013	2017	2016	524	1996	2017	2016	10.4675	18.069
ACCNS	Human	Salivary gland, adenoid cystic carcinoma	CVCL_6875	Unknown	Mouse	Unknown	None	Phuchareon et al, 2009	19557180	Tanaka, N; Urabe, K; Hashitani, S; Sakurai, K; Urade, M	Establishment and characterization of a human adenoid cystic carcinoma cell line forming colonies cultured in collagen gel and transplantable in nude mice	ONCOL REP	Oncol. Rep.	FEB	2007	Oncology	WOS:000243611400010	2	1	41	2009	2017	2016	2	2009	2015	2015	20.5	2
ACCS	Human	Salivary gland, adenoid cystic carcinoma	CVCL_6876	T-24	Human	Bladder carcinoma	CVCL_0554	Phuchareon et al, 2009	19557180	SHIRASUNA, K; WATATANI, K; FURUSAWA, H; SAKA, M; MORIOKA, S; YOSHIOKA, H; MATSUYA, T	BIOLOGICAL CHARACTERIZATION OF PSEUDOCYST-FORMING CELL-LINES FROM HUMAN ADENOID CYSTIC CARCINOMAS OF MINOR SALIVARY-GLAND ORIGIN	CANCER RES	Cancer Res.	2001-07-01	1990	Oncology	WOS:A1990DK78300055	34	0	503	1993	2017	2011	0				14.7941
ADLC-5M2	Human	Lung carcinoma	CVCL_8169	HeLa	Human	Cervical adenocarcinoma	CVCL_0030	MacLeod et al, 1999	10508494										0					0
Aedes aegypti , Suitor's clone	Mosquito	Not specified	CVCL_1R48	Unknown	Moth, Antheraea eucalypti	Not specified	None	Greene et al, 1972; Nelson-Rees et al, 1981	4402510, 6451928										0					0
Aedes vexans culture	Mosquito	Not specified	CVCL_1R46	Unknown	Moth, Antheraea eucalypti	Not specified	None	Greene et al, 1972; Nelson-Rees et al, 1981	4402510, 6451928	SWEET, BH; MCHALE, JS	CHARACTERIZATION OF CELL LINES DERIVED FROM CULISETA-INORNATA AND AEDES-VEXANS MOSQUITOES	EXP CELL RES	Exp. Cell Res.		1970	Oncology; Cell Biology	WOS:A1970G745700007	10	0	1054	1972	2017	2006	0				105.4
AG-F	Human	Lymphoma, Hodgkin	CVCL_D101	CCRF-CEM	Human	Leukemia, acute lymphoblastic, T cell	CVCL_0207	Drexler et al, 2003	12592342	GAZITT, Y; HE, YJ; SHULTS, K; STELZER, GT; COHEN, RJ	ISOLATION AND CHARACTERIZATION OF AN EARLY T-HELPER/INDUCER CELL-LINE WITH A UNIQUE PATTERN OF SURFACE PHENOTYPE, CONSTITUTIVE CYTOKINE SECRETION AND MYC ONCOGENE EXPRESSION	LEUKEMIA	Leukemia	DEC	1993	Oncology; Hematology	WOS:A1993MM64400018	5	8	260	1994	2017	2011	61	1979	2016	2009	52	7.625
AKI	Human	Melanoma	CVCL_8170	HeLa	Human	Cervical adenocarcinoma	CVCL_0030	Yoshino et al, 2006	16643607	ISHII, A; MATSUI, M; TERANO, Y; MIURA, Y	ESTABLISHMENT AND CHARACTERIZATION OF A NOVEL HUMAN-MALIGNANT MELANOMA CELL-LINE AKI	CELL MOL BIOL	Cell. Mol. Biol.		1988	Biochemistry & Molecular Biology; Cell Biology	WOS:A1988P221500004	1	0	2	1992	1994	1994	0				2
ALVA-31	Human	Prostate carcinoma	CVCL_4737	PC-3	Human	Prostate carcinoma	CVCL_0035	van Bokhoven et al, 2001; Varella-Garcia et al, 2001	11304728, 11433521	LOOP, SM; ROZANSKI, TA; OSTENSON, RC	HUMAN PRIMARY PROSTATE TUMOR-CELL LINE, ALVA-31 - A NEW MODEL FOR STUDYING THE HORMONAL-REGULATION OF PROSTATE TUMOR-CELL GROWTH	PROSTATE	Prostate		1993	Endocrinology & Metabolism; Urology & Nephrology	WOS:A1993KV52100001	56	29	2648	1995	2017	2007	1253	1994	2017	2004	47.2857	43.2069
ALVA-41	Human	Prostate carcinoma	CVCL_4734	PC-3	Human	Prostate carcinoma	CVCL_0035	van Bokhoven et al, 2001; Pan et al, 2001; Varella-Garcia et al, 2001	11304728, 11135436, 11433521	NAKHLA, AM; ROSNER, W	CHARACTERIZATION OF ALVA-41 CELLS, A NEW HUMAN PROSTATIC-CANCER CELL-LINE	STEROIDS	Steroids	OCT	1994	Biochemistry & Molecular Biology; Endocrinology & Metabolism	WOS:A1994PL63700004	23	15	1804	1997	2017	2008	634	1991	2017	2008	78.4348	42.2667
ALVA-55	Human	Prostate carcinoma	CVCL_4736	PC-3	Human	Prostate carcinoma	CVCL_0035	van Bokhoven et al, 2003	14518029	Mehta, PP; Lokeshwar, BL; Schiller, PC; Bendix, MV; Ostenson, RC; Howard, GA; Roos, BA	Gap-junctional communication in normal and neoplastic prostate epithelial cells and its regulation by cAMP	MOL CARCINOGEN	Mol. Carcinog.	JAN	1996	Biochemistry & Molecular Biology; Oncology	WOS:A1996TR17600004	56	1	2254	1997	2017	2007	315	2003	2017	2013	40.25	315
ALVA-101	Human	Prostate carcinoma	CVCL_4735	PC-3	Human	Prostate carcinoma	CVCL_0035	van Bokhoven et al, 2003	14518029										8					440	1991	2017	2008		55
AO	Human	Amnion	CVCL_D631	HeLa	Human	Cervical adenocarcinoma	CVCL_0030	Nelson-Rees et al, 1981	6451928	PARKS, WP; GILDEN, RV; BYKOVSKY, AF; MILLER, GG; ZHDANOV, VM; SOLOVIEV, VD; SCOLNICK, EM	MASON-PFIZER VIRUS CHARACTERIZATION - SIMILAR VIRUS IN A HUMAN AMNIOTIC CELL LINE	J VIROL	J. Virol.		1973	Virology	WOS:A1973R192500039	61	10	841	1974	2017	1978	298	1998	2017	2002	13.7869	29.8
Ao38 (BTI-Tnao38)	Black witch moth, Ascalapha odorata	Eggs, normal	CVCL_Z252	Unknown	Cabbage looper moth, Trichoplusia ni	Eggs, normal	None	Hashimoto et al, 2012	22531032	Hashimoto, Y; Zhang, S; Blissard, GW	Ao38, a new cell line from eggs of the black witch moth, Ascalapha odorata (Lepidoptera: Noctuidae), is permissive for AcMNPV infection and produces high levels of recombinant proteins	BMC BIOTECHNOL	BMC Biotechnol.	2005-07-01	2010	Biotechnology & Applied Microbiology	WOS:000280354800001	14	2	99	2012	2017	2015	23	2012	2017	2016	7.07143	11.5
ARO	Human	Thyroid, anaplastic carcinoma	CVCL_0144	HT-29	Human	Colon carcinoma	CVCL_0320	Zhao et al, 2011	21868764										395					9527	1991	2017	2013		24.119
ARO81-1	Human	Thyroid, anaplastic carcinoma	CVCL_0144	HT-29	Human	Colon carcinoma	CVCL_0320	Schweppe et al, 2008	18713817										2					330	2008	2017	2013		165
AV3	Human	Amnion	CVCL_1904	HeLa	Human	Cervical adenocarcinoma	CVCL_0030	Gartler, 1967; Lavappa et al, 1976; Nelson-Rees et al, 1981	4864103, 1250349, 6451928										24					352	1965	2017	2012		14.6667
AZ521	Human	Gastric carcinoma	CVCL_2862	HuTu 80	Human	Duodenal carcinoma	CVCL_1301	JCRB website	No PMID	IMANISHI, K; YAMAGUCHI, K; SUZUKI, M; HONDA, S; YANAIHARA, N; ABE, K	PRODUCTION OF TRANSFORMING GROWTH FACTOR-ALPHA IN HUMAN-TUMOR CELL-LINES	BRIT J CANCER	Br. J. Cancer	MAY	1989	Oncology	WOS:A1989U918500023	72	49	4649	1990	2017	2008	970	1996	2017	2016	64.5694	19.7959
B2-17	Human	Astrocytoma	CVCL_2864	U-251 MG	Human	Glioblastoma	CVCL_0021	JCRB website	No PMID	BIGNER, SH; FRIEDMAN, HS; BIEGEL, JA; WIKSTRAND, CJ; MARK, J; GEBHARDT, R; ENG, LF; BIGNER, DD	SPECIFIC CHROMOSOMAL-ABNORMALITIES CHARACTERIZE 4 ESTABLISHED CELL-LINES DERIVED FROM MALIGNANT HUMAN GLIOMAS	ACTA NEUROPATHOL	Acta Neuropathol.		1986	Clinical Neurology; Neurosciences; Pathology	WOS:A1986F014000013	22	4	798	1988	2017	1994	47	2005	2017	2015	36.2727	11.75
BCC1/KMC	Human	Basal cell carcinoma	CVCL_A033	HeLa	Human	Cervical adenocarcinoma	CVCL_0030	MacLeod et al, 1999	10508494										0					0
BE-13	Human	Leukemia, acute lymphoblastic, T cell	CVCL_1081	PEER	Human	Leukemia, acute lymphoblastic, T cell	CVCL_1913	Drexler et al, 2003	12592342	GALILI, U; PELEG, A; MILNER, Y; GALILI, N	BE13, A HUMAN T-LEUKEMIA CELL-LINE HIGHLY SENSITIVE TO DEXAMETHASONE-INDUCED CYTOLYSIS	CANCER RES	Cancer Res.		1984	Oncology	WOS:A1984TK88900062	12	132	1251	1986	2017	1993	4067	1991	2017	2016	104.25	30.8106
BHP 10-3	Human	Thyroid, papillary carcinoma	CVCL_6278	TPC-1	Human	Thyroid, papillary carcinoma	CVCL_6298	Schweppe et al, 2008	18713817	Ohta, K; Pang, XP; Berg, L; Hershman, JM	Growth inhibition of new human thyroid carcinoma cell lines by activation of adenylate cyclase through the beta-adrenergic receptor	J CLIN ENDOCR METAB	J. Clin. Endocrinol. Metab.	AUG	1997	Endocrinology & Metabolism	WOS:A1997XP09800043	54	3	1448	2000	2017	2008	59	2004	2017	2013	26.8148	19.6667
BHP 14-9	Human	Thyroid, papillary carcinoma	CVCL_6279	M14	Human	Melanoma	CVCL_1395	Schweppe et al, 2008	18713817	Ohta, K; Pang, XP; Berg, L; Hershman, JM	Antitumor actions of cytokines on new human papillary thyroid carcinoma cell lines	J CLIN ENDOCR METAB	J. Clin. Endocrinol. Metab.	JUL	1996	Endocrinology & Metabolism	WOS:A1996UW84200034	43	2	1341	1999	2017	2013	31	2006	2017	2013	31.186	15.5
BHP 17-10	Human	Thyroid, papillary carcinoma	CVCL_6281	M14	Human	Melanoma	CVCL_1395	Schweppe et al, 2008	18713817	Ohta, K; Pang, XP; Berg, L; Hershman, JM	Antitumor actions of cytokines on new human papillary thyroid carcinoma cell lines	J CLIN ENDOCR METAB	J. Clin. Endocrinol. Metab.	JUL	1996	Endocrinology & Metabolism	WOS:A1996UW84200034	43	2	1341	1999	2017	2013	9	2010	2013	2010	31.186	4.5
BHP 2-7	Human	Thyroid, papillary carcinoma	CVCL_6283	TPC-1	Human	Thyroid, papillary carcinoma	CVCL_6298	Schweppe et al, 2008; Zhao et al, 2011	18713817, 21868764	Ohta, K; Pang, XP; Berg, L; Hershman, JM	Growth inhibition of new human thyroid carcinoma cell lines by activation of adenylate cyclase through the beta-adrenergic receptor	J CLIN ENDOCR METAB	J. Clin. Endocrinol. Metab.	AUG	1997	Endocrinology & Metabolism	WOS:A1997XP09800043	54	11	1448	2000	2017	2008	268	1999	2017	2008	26.8148	24.3636
BHP 5-16	Human	Thyroid, papillary carcinoma	CVCL_6284	M14	Human	Melanoma	CVCL_1395	Schweppe et al, 2008; Zhao et al, 2011	18713817, 21868764	Ohta, K; Pang, XP; Berg, L; Hershman, JM	Antitumor actions of cytokines on new human papillary thyroid carcinoma cell lines	J CLIN ENDOCR METAB	J. Clin. Endocrinol. Metab.	JUL	1996	Endocrinology & Metabolism	WOS:A1996UW84200034	43	2	1341	1999	2017	2013	38	2005	2016	2009	31.186	19
BHP 7-13	Human	Thyroid, papillary carcinoma	CVCL_6285	TPC-1	Human	Thyroid, papillary carcinoma	CVCL_6298	Schweppe et al, 2008	18713817	Ohta, K; Pang, XP; Berg, L; Hershman, JM	Growth inhibition of new human thyroid carcinoma cell lines by activation of adenylate cyclase through the beta-adrenergic receptor	J CLIN ENDOCR METAB	J. Clin. Endocrinol. Metab.	AUG	1997	Endocrinology & Metabolism	WOS:A1997XP09800043	54	2	1448	2000	2017	2008	121	2004	2017	2013	26.8148	60.5
BIC-1	Human	Esophageal adenocarcinoma	CVCL_8092	SW-480, SW-620	Human	Colon carcinoma	CVCL_0546 / CVCL_0547	Boonstra et al, 2010	20075370	Aggarwal, S; Taneja, N; Lin, L; Orringer, MB; Rehemtulla, A; Beer, DG	Indomethacin-induced apoptosis in esophageal adenocarcinoma cells involves upregulation of Bax and translocation of mitochondrial cytochrome c independent of COX-2 expression	NEOPLASIA	Neoplasia	JUL-AUG	2000	Oncology	WOS:000089343300007	55	33	1787	2001	2017	2016	1189	1993	2017	2014	32.4909	36.0303
BLIN-1	Human	Leukemia, acute lymphoblastic, B cell precursor	CVCL_8173	NALM-6	Human	Leukemia, acute lymphoblastic, B cell precursor	CVCL_0092	Drexler et al, 2003	12592342	WORMANN, B; ANDERSON, JM; LIBERTY, JA; GAJLPECZALSKA, K; BRUNNING, RD; SILBERMAN, TL; ARTHUR, DC; LEBIEN, TW	ESTABLISHMENT OF A LEUKEMIC-CELL MODEL FOR STUDYING HUMAN PRE-B TO B-CELL DIFFERENTIATION	J IMMUNOL	J. Immunol.	2001-01-01	1989	Immunology	WOS:A1989R577700016	70	10	3130	1989	2017	1996	247	1992	2017	1999	44.7143	24.7
BM-1604	Human	Prostate carcinoma	CVCL_1968	DU-145	Human	Prostate carcinoma	CVCL_0105	MacLeod et al, 1999	10508494	VANHELDEN, PD; WIID, IJF; HOALVANHELDEN, EG; BEY, E; COHEN, R	DETECTION BY DNA-FINGERPRINTING OF SOMATIC CHANGES DURING THE ESTABLISHMENT OF A NEW PROSTATE CELL-LINE	BRIT J CANCER	Br. J. Cancer	AUG	1994	Oncology	WOS:A1994PA75300004	9	0	820	1997	2017	2008	0				91.1111
BrCA 5	Human	Breast carcinoma	CVCL_D280	HeLa	Human	Cervical adenocarcinoma	CVCL_0030	Nelson-Rees and Flandermeyer, 1977; Nelson-Rees et al, 1981	557237, 6451928										1					8	2004	2014	2005		8
BSCC-93	Human	Skin, squamous cell carcinoma	CVCL_8157	DJM-1	Human	Skin, squamous cell carcinoma	CVCL_1172	Yoshino et al, 2006; ICLAC correspondence	16643607										1					5	2007	2014	2014		5
BT-B	Human	Bladder carcinoma	CVCL_1858	HeLa	Human	Cervical adenocarcinoma	CVCL_0030	DSMZ website	No PMID	VANDERBOSCH, J; RULLER, S; HORN, D; SCHUMANN, R; SCHLAAK, M	DENSITY-DEPENDENT TUMOR-CELL DEATH AND REVERSIBLE CELL-CYCLE ARREST - MUTUALLY EXCLUSIVE MODES OF MONOCYTE-MEDIATED GROWTH-CONTROL	EXP CELL RES	Exp. Cell Res.	APR	1990	Oncology; Cell Biology	WOS:A1990CY26100001	25	6	433	1992	2017	2000	119	1993	2017	1998	17.32	19.8333
C13	Human	Ovarian carcinoma	CVCL_0114	ME-180	Human	Cervical carcinoma	CVCL_1401	Korch et al, 2012	22710073										151					3338	1969	2017	2015		22.106
C16 (MRC-5 derivative)	Human	Lung cells, fetal	CVCL_2322	HeLa	Human	Cervical adenocarcinoma	CVCL_0030	ECACC website	No PMID										0					0
C-433	Human	Giant cell tumor, benign	CVCL_1969	RD-ES	Human	Sarcoma (Ewing's)	CVCL_2169	DSMZ website	No PMID	OREFFO, ROC; MARSHALL, GJ; KIRCHEN, M; GARCIA, C; GALLWITZ, WE; CHAVEZ, J; MUNDY, GR; BONEWALD, LF	CHARACTERIZATION OF A CELL-LINE DERIVED FROM A HUMAN GIANT-CELL TUMOR THAT STIMULATES OSTEOCLASTIC BONE-RESORPTION	CLIN ORTHOP RELAT R	Clin. Orthop. Rel. Res.	NOV	1993	Orthopedics; Surgery	WOS:A1993MF01700039	24	6	508	1997	2017	2015	126	1995	2017	2016	21.1667	21
CAC2	Human	Salivary gland, adenoid cystic carcinoma	CVCL_6883	Unknown	Rat	Unknown	None	Phuchareon et al, 2009	19557180	Franca, CM; Oliveira, PT; Jaeger, MMM; Jaeger, RG	Salivary gland tumors: A cytodifferentiation in vitro study.	J DENT RES	J. Dent. Res.	MAY	1997	Dentistry, Oral Surgery & Medicine	WOS:A1997WW07500503	4	26	37	2001	2016	2004	530	1997	2017	2016	9.25	20.3846
CaMa (clone 15)	Human	Breast carcinoma	CVCL_1T14	Unknown	Syrian hamster and mouse	Unknown	None	Nelson-Rees et al, 1981	6451928	DOBRYNIN, YV	ESTABLISHMENT AND CHARACTERISTICS OF CELL STRAINS FROM SOME EPITHELIAL TUMORS OF HUMAN ORIGIN	J NATL CANCER I	J. Natl. Cancer Inst.		1963	Oncology	WOS:A19635935B00001	84	67	5875	1968	2017	1989	1415	1982	2017	2015	69.9405	21.1194
CaOV	Human	Ovarian carcinoma	CVCL_M091	HeLa	Human	Cervical adenocarcinoma	CVCL_0030	Nelson-Rees et al, 1981	6451928										239					4905	1983	2017	2016		20.523
Caov-2	Human	Ovarian carcinoma	CVCL_6861	NIH:OVCAR-2	Human	Ovarian carcinoma	CVCL_3941	Korch et al, 2012	22710073										1					21	2015	2017	2016		21
CaVe	Human	Gastric carcinoma	CVCL_8444	HeLa	Human	Cervical adenocarcinoma	CVCL_0030	Nelson-Rees et al, 1981	6451928										4					37	2000	2017	2015		9.25
CCL3	Human	Chordoma	CVCL_M023	Unknown	Mouse	Unknown	None	Brüderlein et al, 2010	21253487										2					38	1997	2017	2013		19
CH1, CH1cisR	Human	Ovarian carcinoma	CVCL_4992 / CVCL_X012	PA1	Human	Teratocarcinoma	CVCL_0479	Korch et al, 2012	22710073										374					11492	1979	2017	2014		30.7273
Chang liver	Human	Liver, normal hepatic cells	CVCL_0238	HeLa	Human	Cervical adenocarcinoma	CVCL_0030	Lavappa et al, 1976; Nelson-Rees et al,	4864103, 1250349, 6451928	SYVERTON, JT; MCLAREN, LC	HUMAN CELLS IN CONTINUOUS CULTURE .I. DERIVATION OF CELL STRAINS FROM ESOPHAGUS, PALATE, LIVER, AND LUNG	CANCER RES	Cancer Res.		1957	Oncology	WOS:A1957WA85800015	78	395	4712	1959	2017	1982	6119	1963	2017	2016	60.4103	15.4911
CHB	Human	Astrocytoma	CVCL_1R45	Unknown	Rat	Not specified	None	Stoolmiller et al, 1972; Nelson-Rees et al, 1981	4640072, 6451928										0					0
CHP-100	Human	Neuroblastoma	CVCL_7166	IMR-32	Human	Neuroblastoma	CVCL_0346	ECACC website	No PMID	SCHLESINGER, HR; GERSON, JM; MOORHEAD, PS; MAGUIRE, H; HUMMELER, K	ESTABLISHMENT AND CHARACTERIZATION OF HUMAN NEUROBLASTOMA CELL LINES	CANCER RES	Cancer Res.		1976	Oncology	WOS:A1976CC01900020	209	41	8570	1977	2017	1991	681	1991	2017	2000	41.0048	16.6098
CHP-234	Human	Neuroblastoma	CVCL_4359	Unknown	Human	Unknown	None	ATCC website	No PMID										7					123	1993	2016	1997		17.5714
Clom 15	Human	Glioblastoma	CVCL_1R52	Unknown	Rat	Unknown	None	Higgins et al, 2010	20951163										0					0
Clone 1-5c-4	Human	Conjunctiva	CVCL_2260	HeLa	Human	Cervical adenocarcinoma	CVCL_0030	ECACC website	No PMID	CHANG, RSM	CONTINUOUS SUBCULTIVATION OF EPITHELIAL-LIKE CELLS FROM NORMAL HUMAN TISSUES	P SOC EXP BIOL MED	Proc. Soc. Exp. Biol. Med.		1954	Medicine, Research & Experimental	WOS:A1954UH15400054	497	1	18364	1955	2017	1962	0				36.9497	0
Clone-16	Human	Pancreas, fetal endocrine cells	CVCL_1T11	Unknown	Syrian hamster	Unknown	None	Matsuba et al, 1988	2903855										19					315	1992	2017	2016		16.5789
Clone 1A	Rainbow trout, Oncorhynchus mykiss	Blood	CVCL_1T03	CHSE-214	Chinook salmon, Oncorhynchus tschawytscha	Embryo	CVCL_2780	Perry et al, 2001	19002917	Perry, GML; McDonald, GJ; Ferguson, MM; Ganassin, RC; Bols, NC	Characterization of rainbow trout cell lines using microsatellite DNA profiling	CYTOTECHNOLOGY	Cytotechnology		2001	Biotechnology & Applied Microbiology; Cell Biology	WOS:000178529400002	7	4	193	2006	2017	2015	68	1994	2017	2001	27.5714	17
CMP	Human	Rectal adenocarcinoma	CVCL_D297	HeLa	Human	Cervical adenocarcinoma	CVCL_0030	Gartler, 1967; Nelson- Rees et al, 1981	4864103, 6451928										0					0
CMPII C2	Human	Rectal adenocarcinoma	CVCL_L115	HeLa	Human	Cervical adenocarcinoma	CVCL_0030	Nelson-Rees et al, 1981	6451928										0					0
CNDT2	Human	Carcinoid tumour	CVCL_L293	Unknown	Human	Unknown	None	Ellis et al, 2010	20959409	Van Buren, G; Rashid, A; Yang, AD; Abdalla, EK; Gray, MJ; Liu, W; Somcio, R; Fan, F; Camp, ER; Yao, JC; Ellis, LM	The development and characterization of a human midgut carcinoid cell line	CLIN CANCER RES	Clin. Cancer Res.	2015-08-01	2007	Oncology	WOS:000248837900010	31	11	215	2009	2017	2016	55	2009	2017	2016	6.93548	5
CNE-1	Human	Nasal pharynx, carcinoma	CVCL_6888	HeLa	Human	Cervical adenocarcinoma	CVCL_0030	Chan et al, 2008; Strong et al, 2014	18196576, 24991015	ZHANG, S; WU, Y; ZENG, Y; ZECH, L; KLEIN, G	CYTOGENETIC STUDIES ON AN EPITHELIOID CELL-LINE DERIVED FROM NASOPHARYNGEAL CARCINOMA	HEREDITAS	Hereditas		1982	Genetics & Heredity	WOS:A1982PF60700004	29	108	975	1993	2017	2015	1483	1992	2017	2016	33.6207	13.7315
CNE-2	Human	Nasal pharynx, carcinoma	CVCL_6889	HeLa	Human	Cervical adenocarcinoma	CVCL_0030	Chan et al, 2008; Strong et al, 2014	18196576, 24991015	ZHANG, SH; GAO, XK; ZENG, Y	CYTOGENETIC STUDIES ON AN EPITHELIAL-CELL LINE DERIVED FROM POORLY DIFFERENTIATED NASOPHARYNGEAL CARCINOMA	INT J CANCER	Int. J. Cancer		1983	Oncology	WOS:A1983QS57700008	36	203	1219	1988	2017	2012	2360	1993	2017	2015	33.8611	11.6256
CO (= COLE)	Human	Lymphoma, Hodgkin	CVCL_J653	CCRF-CEM	Human	Leukemia, acute lymphoblastic, T cell	CVCL_0207	Drexler et al, 2003	12592342										42					895	1993	2017	2013		21.3095
COLO-587	Human	Pancreatic carcinoma	CVCL_F641	COLO-320DM	Human	Colon carcinoma	CVCL_0219	ATCC FAQ #11058	No PMID										0					0
COLO-677	Human	Lung carcinoma, small cell	CVCL_1862	RPMI-8226	Human	Myeloma	CVCL_0014	DSMZ website	No PMID	MATSUOKA, Y; MOORE, GE; YAGI, Y; PRESSMAN, D	PRODUCTION OF FREE LIGHT CHAINS OF IMMUNOGLOBULIN BY A HEMATOPOIETIC CELL LINE DERIVED FROM A PATIENT WITH MULTIPLE MYELOMA	P SOC EXP BIOL MED	Proc. Soc. Exp. Biol. Med.		1967	Medicine, Research & Experimental	WOS:A19679977400064	316	2	16596	1968	2017	2012	69	2008	2017	2014	52.519	34.5
COLO-818	Human	Melanoma	CVCL_1998	COLO-800	Human	Melanoma	CVCL_1135	MacLeod et al, 1999	10508494										0					0
CoLo-TC	Human	Colon carcinoma	CVCL_8290	COLO-205	Human	Colon carcinoma	CVCL_0218	RIKEN website	No PMID										0					0
Culisita inornata culture	Mosquito	Not specified	CVCL_1R47	Unknown	Moth, Antheraea eucalypti	Not specified	None	Greene et al, 1972; Nelson-Rees et al, 1981	4402510, 6451928	SWEET, BH; MCHALE, JS	CHARACTERIZATION OF CELL LINES DERIVED FROM CULISETA-INORNATA AND AEDES-VEXANS MOSQUITOES	EXP CELL RES	Exp. Cell Res.		1970	Oncology; Cell Biology	WOS:A1970G745700007	10	0	1054	1972	2017	2006	0				105.4
D18T	Human	Synovial cell	CVCL_8669	HeLa	Human	Cervical adenocarcinoma	CVCL_0030	Nelson-Rees et al, 1981	6451928										0					0
D-54 MG	Human	Glioma	CVCL_5735	A-172	Human	Glioblastoma	CVCL_0131	Personal communication, D. Bigner	No PMID	Parney, IF; Farr-Jones, MA; Chang, AKLJ; Petruk, KC	Human brain tumor cell culture characterization after immunostimulatory gene transfer	NEUROSURGERY	Neurosurgery	MAY	2002	Clinical Neurology; Surgery	WOS:000175370100036	6	54	121	2004	2017	2010	799	1985	2017	2006	20.1667	14.7963
D98/AH	Human	Not specified	CVCL_U961	HeLa	Human	Cervical adenocarcinoma	CVCL_0030	Honma et al, 1992	1730567										6					82	1975	2017	1985		13.6667
D98/AH2 Clone B	Human	Not specified	CVCL_2884	HeLa	Human	Cervical adenocarcinoma	CVCL_0030	ECACC website	No PMID										0					0
DAMI	Human	Leukemia, acute myeloid, M7	CVCL_4360	HEL	Human	Leukemia, acute myeloid, M6	CVCL_0001	MacLeod et al, 1997; Drexler et al, 2003	9447816, 12592342	GREENBERG, SM; ROSENTHAL, DS; GREELEY, TA; TANTRAVAHI, R; HANDIN, RI	CHARACTERIZATION OF A NEW MEGAKARYOCYTIC CELL-LINE - THE DAMI CELL	BLOOD	Blood	DEC	1988	Hematology	WOS:A1988R339900019	281	205	12864	1990	2017	1997	5039	1989	2017	2002	45.7794	24.5805
DAPT	Human	Astrocytoma, piloid	CVCL_D279	HeLa	Human	Cervical adenocarcinoma	CVCL_0030	Nelson-Rees et al, 1981	6451928										NA					NA
DD	Human	Malignant histiocytosis	CVCL_J651	K-562	Human	Leukemia, chronic myeloid, blast crisis	CVCL_0004	Drexler et al, 2003	12592342	KAVAI, M; ADANY, R; PASTI, G; SURANYI, P; SZUCS, G; MUSZBEK, L; BOJAN, F; SZEGEDI, G	MARKER PROFILE, ENZYME-ACTIVITY, AND FUNCTION OF A HUMAN MYELOMONOCYTIC LEUKEMIA-CELL LINE	CELL IMMUNOL	Cell. Immunol.	FEB	1992	Cell Biology; Immunology	WOS:A1992HC54900020	10	25	643	1998	2017	2014	606	1992	2017	2015	64.3	24.24
Det30A	Human	Breast carcinoma, ascitic fluid	CVCL_8674	HeLa	Human	Cervical adenocarcinoma	CVCL_0030	Nelson-Rees et al, 1981	6451928	BERMAN, L; STULBERG, CS; RUDDLE, FH	HUMAN CELL CULTURE - MORPHOLOGY OF THE DETROIT STRAINS	CANCER RES	Cancer Res.		1957	Oncology	WOS:A1957WA85600005	54	0	5842	1958	2017	2014	0				108.185
Detroit-6 (Det6)	Human	Sternal marrow cells	CVCL_2436	HeLa	Human	Cervical adenocarcinoma	CVCL_0030	Lavappa et al, 1976; Nelson-Rees et al,	4864103, 1250349, 6451928										56					1897	1956	2017	2000		33.875
Detroit-98	Human	Sternal marrow cells	CVCL_8188	HeLa	Human	Cervical adenocarcinoma	CVCL_0030	Gartler, 1967; Lavappa, 1978; Nelson-Rees et al, 1981	4864103, 566722, 6451928	BERMAN, L; STULBERG, CS; RUDDLE, FH	HUMAN CELL CULTURE - MORPHOLOGY OF THE DETROIT STRAINS	CANCER RES	Cancer Res.		1957	Oncology	WOS:A1957WA85600005	54	5	5842	1958	2017	2014	52	1971	2012	1979	108.185	10.4
Detroit 98/AG	Human	Sternal marrow cells	CVCL_8189	HeLa	Human	Cervical adenocarcinoma	CVCL_0030	Lavappa, 1978; Nelson-Rees et al, 1981	566722, 6451928	BERMAN, L; STULBERG, CS; RUDDLE, FH	HUMAN CELL CULTURE - MORPHOLOGY OF THE DETROIT STRAINS	CANCER RES	Cancer Res.		1957	Oncology	WOS:A1957WA85600005	54	0	5842	1958	2017	2014	0				108.185
Detroit 98/AH-2	Human	Sternal marrow cells	CVCL_8190	HeLa	Human	Cervical adenocarcinoma	CVCL_0030	Lavappa, 1978; Nelson-Rees et al, 1981	566722, 6451928	PEREIRASMITH, OM; STEIN, GH; ROBETORYE, S; MEYERDEMAREST, S	IMMORTAL PHENOTYPE OF THE HELA VARIANT D98 IS RECESSIVE IN HYBRIDS FORMED WITH NORMAL HUMAN FIBROBLASTS	J CELL PHYSIOL	J. Cell. Physiol.	MAY	1990	Cell Biology; Physiology	WOS:A1990DC18300003	16	0	521	1991	2017	1995	0				32.5625
Detroit 98/AH-R	Human	Sternal marrow cells	CVCL_8191	HeLa	Human	Cervical adenocarcinoma	CVCL_0030	Lavappa, 1978; Nelson-Rees et al, 1981	566722, 6451928										0					0
Detroit 98s	Human	Sternal marrow cells	CVCL_8192	HeLa	Human	Cervical adenocarcinoma	CVCL_0030	Lavappa, 1978; Nelson-Rees et al, 1981	566722, 6451928										0					0
DM12 (Tu-167 derivative)	Human	Oral squamous cell carcinoma	CVCL_1Q83	UM-SCC-1	Human	Oral squamous cell carcinoma (recurrence)	CVCL_7707	Zhao et al, 2011	21868764	Zhao, M; Sano, D; Pickering, CR; Jasser, SA; Henderson, YC; Clayman, GL; Sturgis, EM; Ow, TJ; Lotan, R; Carey, TE; Sacks, PG; Grandis, JR; Sidransky, D; Heldin, NE; Myers, JN	Assembly and Initial Characterization of a Panel of 85 Genomically Validated Cell Lines from Diverse Head and Neck Tumor Sites	CLIN CANCER RES	Clin. Cancer Res.	2001-12-01	2011	Oncology	WOS:000298133600008	77	11	806	2013	2017	2016	224	1997	2017	2016	10.4675	20.3636
DM14 (Tu-167 derivative)	Human	Oral squamous cell carcinoma	CVCL_1Q84	UM-SCC-1	Human	Oral squamous cell carcinoma (recurrence)	CVCL_7707	Zhao et al, 2011	21868764	Zhao, M; Sano, D; Pickering, CR; Jasser, SA; Henderson, YC; Clayman, GL; Sturgis, EM; Ow, TJ; Lotan, R; Carey, TE; Sacks, PG; Grandis, JR; Sidransky, D; Heldin, NE; Myers, JN	Assembly and Initial Characterization of a Panel of 85 Genomically Validated Cell Lines from Diverse Head and Neck Tumor Sites	CLIN CANCER RES	Clin. Cancer Res.	2001-12-01	2011	Oncology	WOS:000298133600008	77	8	806	2013	2017	2016	159	2006	2017	2015	10.4675	19.875
DRO	Human	Thyroid, anaplastic carcinoma	CVCL_6286	A-375	Human	Melanoma	CVCL_0132	Zhao et al, 2011	21868764	Boghaert, ER; Ain, K; Taylor, K; Greenberg, VL; Fowler, C; Zimmer, SG	Quantitative and qualitative differences in growth, invasion and lung colonization of an anaplastic and a papillary human thyroid cancer cell line in vitro and in vivo	CLIN EXP METASTAS	Clin. Exp. Metastasis	OCT	1996	Oncology	WOS:A1996VP59000003	8	59	607	1998	2017	2009	1715	1994	2017	2010	75.875	29.0678
DRO90-1	Human	Thyroid, anaplastic carcinoma	CVCL_6286	A-375	Human	Melanoma	CVCL_0132	Schweppe et al, 2008	18713817	Boghaert, ER; Ain, K; Taylor, K; Greenberg, VL; Fowler, C; Zimmer, SG	Quantitative and qualitative differences in growth, invasion and lung colonization of an anaplastic and a papillary human thyroid cancer cell line in vitro and in vivo	CLIN EXP METASTAS	Clin. Exp. Metastasis	OCT	1996	Oncology	WOS:A1996VP59000003	8	59	607	1998	2017	2009	382	1997	2017	2011	75.875	6.47458
DuPro-1	Human	Prostate carcinoma	CVCL_4738	PC-3	Human	Prostate carcinoma	CVCL_0035	van Bokhoven et al, 2003	14518029	GINGRICH, JR; TUCKER, JA; WALTHER, PJ; DAY, JW; POULTON, SHM; WEBB, KS	ESTABLISHMENT AND CHARACTERIZATION OF A NEW HUMAN PROSTATIC-CARCINOMA CELL-LINE (DUPRO-1)	J UROLOGY	J. Urol.	SEP	1991	Urology & Nephrology	WOS:A1991GD34300067	32	6	2782	1993	2017	2006	467	1998	2017	2012	86.9375	77.8333
EB33	Human	Prostate carcinoma	CVCL_8344	HeLa	Human	Cervical adenocarcinoma	CVCL_0030	Nelson-Rees, 1979; Nelson-Rees et al, 1981	535908, 6451928	PONTES, JE; CHOE, B; ROSE, N; PIERCE, JM	IMMUNOCHEMICAL IDENTIFICATION OF PROSTATIC EPITHELIAL-CELLS IN CULTURE	INVEST UROL			1979	Urology & Nephrology	WOS:A1979GZ56800015	14	1	759	1982	2017	2012	3	1998	2011	2011	54.2143	3
ECC-1	Human	Endometrial carcinoma	CVCL_7260	Ishikawa	Human	Endometrial carcinoma	CVCL_D199	Korch et al, 2012	22710073	Mo, B; Vendrov, AE; Palomino, WA; DuPont, BR; Apparao, KBC; Lessey, BA	ECC-1 cells: A well-differentiated steroid-responsive endometrial cell line with characteristics of luminal epithelium	BIOL REPROD	Biol. Reprod.	SEP	2006	Reproductive Biology	WOS:000239912800010	67	73	1096	2007	2017	2016	1576	1992	2017	2014	16.3582	21.589
ECTC	Cow	Thyroid, embryonic	CVCL_4518	Vero	Monkey, African green (Cercopithecus aethiops )	Kidney, normal renal cells	CVCL_0059	Milanesi et al, 2003	14505435										18					279	2002	2017	2016		15.5
ECV-304	Human	Endothelium, normal cells	CVCL_2029	T-24	Human	Bladder carcinoma	CVCL_0554	Dirks et al, 1999; MacLeod et al, 1999	10614862, 10508494	TAKAHASHI, K; SAWASAKI, Y; HATA, JI; MUKAI, K; GOTO, T	SPONTANEOUS TRANSFORMATION AND IMMORTALIZATION OF HUMAN ENDOTHELIAL-CELLS	IN VITRO CELL DEV B		MAR	1990	Cell Biology; Developmental Biology	WOS:A1990CY85400008	414	257	18715	1990	2017	2003	7121	1995	2017	2010	45.2053	27.7082
ED27	Human	Chorionic villus	CVCL_8345	HeLa	Human	Cervical adenocarcinoma	CVCL_0030	Kniss et al, 2002	11869090	DISS, EM; GABBE, SG; MOORE, JW; KNISS, DA	STUDY OF THROMBOXANE AND PROSTACYCLIN METABOLISM IN AN INVITRO MODEL OF 1ST-TRIMESTER HUMAN TROPHOBLAST	AM J OBSTET GYNECOL	Am. J. Obstet. Gynecol.	OCT	1992	Obstetrics & Gynecology	WOS:A1992JU06500034	47	12	1740	1993	2017	2005	922	1997	2017	2006	37.0213	76.8333
EEK	Horse	Kidney, embryonic renal cells	CVCL_8346	NSK	Pig, Sus scrofa	Kidney, normal renal cells	CVCL_8378	Milanesi et al, 2003	14505435										7					98	1994	2017	2016		14
EH	Human	Leukemia, hairy cell	CVCL_L804	HK	Human	Leukemia, hairy cell	CVCL_L805	Drexler et al, 2003	12592342	FAGUET, GB; SATYAPRAKASH, KL; AGEE, JF	CYTOCHEMICAL, CYTOGENETIC, IMMUNOPHENOTYPIC AND TUMORIGENIC CHARACTERIZATION OF 2 HAIRY-CELL LINES	BLOOD	Blood	FEB	1988	Hematology	WOS:A1988L922400022	18	16	297	1990	2017	2006	704	1992	2017	1994	16.5	44
EJ-1	Human	Bladder carcinoma	CVCL_2893	T-24	Human	Bladder carcinoma	CVCL_0554	Masters et al, 2001	11416159	OTOOLE, CM; POVEY, S; HEPBURN, P; FRANKS, LM	IDENTITY OF SOME HUMAN BLADDER-CANCER CELL-LINES	NATURE	Nature		1983	Multidisciplinary Sciences	WOS:A1983QA49000051	116	27	3801	1983	2017	2016	1264	1992	2017	2003	32.7672	46.8148
Ej138	Human	Bladder carcinoma	CVCL_2443	T-24	Human	Bladder carcinoma	CVCL_0554	Azari et al, 2007	17254797	MARSHALL, CJ; FRANKS, LM; CARBONELL, AW	MARKERS OF NEOPLASTIC TRANSFORMATION IN EPITHELIAL-CELL LINES DERIVED FROM HUMAN CARCINOMAS	J NATL CANCER I	J. Natl. Cancer Inst.		1977	Oncology	WOS:A1977DH42100031	216	16	11605	1978	2017	1985	236	1999	2017	2014	53.7269	14.75
ElCo	Human	Breast carcinoma	CVCL_8686	HeLa	Human	Cervical adenocarcinoma	CVCL_0030	Nelson-Rees et al, 1981	6451928										0					0
EPC	Carp, Cyprinus carpio	Epithelial papilloma	CVCL_4361	Unknown	Fathead minnow, Pimephales promelas	Unknown	None	ATCC website	No PMID	FIJAN, N; SULIMANOVIC, D; BEARZOTTI, M; MUZINIC, D; ZWILLENBERG, LO; CHILMONCZYK, S; VAUTHEROT, JF; DEKINKELIN, P	SOME PROPERTIES OF THE EPITHELIOMA-PAPULOSUM-CYPRINI (EPC) CELL-LINE FROM CARP CYPRINUS-CARPIO	ANN INST PASTEUR VIR			1983	Virology	WOS:A1983QP95700006	486	240	5472	1985	2017	2011	3027	1984	2017	2016	11.2593	12.6125
EPLC3-2M1	Human	Lung carcinoma	CVCL_8193	HeLa	Human	Cervical adenocarcinoma	CVCL_0030	MacLeod et al, 1999	10508494	BEPLER, G; JAQUES, G; KOEHLER, A; GROPP, C; HAVEMANN, K	MARKERS AND CHARACTERISTICS OF HUMAN SCLC CELL-LINES - NEUROENDOCRINE MARKERS, CLASSICAL TUMOR-MARKERS, AND CHROMOSOMAL CHARACTERISTICS OF PERMANENT HUMAN SMALL-CELL LUNG-CANCER CELL-LINES	J CANCER RES CLIN	J. Cancer Res. Clin. Oncol.		1987	Oncology	WOS:A1987H316500009	42	0	1393	1988	2017	1994	0				33.1667
EPLC-65	Human	Lung carcinoma	CVCL_8194	HeLa	Human	Cervical adenocarcinoma	CVCL_0030	MacLeod et al, 1999	10508494	BEPLER, G; JAQUES, G; KOEHLER, A; GROPP, C; HAVEMANN, K	MARKERS AND CHARACTERISTICS OF HUMAN SCLC CELL-LINES - NEUROENDOCRINE MARKERS, CLASSICAL TUMOR-MARKERS, AND CHROMOSOMAL CHARACTERISTICS OF PERMANENT HUMAN SMALL-CELL LUNG-CANCER CELL-LINES	J CANCER RES CLIN	J. Cancer Res. Clin. Oncol.		1987	Oncology	WOS:A1987H316500009	42	2	1393	1988	2017	1994	38	1994	2015	1996	33.1667	19
ESP1	Human	Lymphoma, Burkitt	CVCL_8351	HeLa	Human	Cervical adenocarcinoma	CVCL_0030	Nelson-Rees et al, 1981	6451928										52					2219	1992	2017	2003		42.6731
ETK-1	Human	Cholangiocarcinoma	CVCL_1206	SSP-25	Human	Cholangiocarcinoma	CVCL_4902	Yoshino et al, 2006	16643607										5					56	2001	2017	2008		11.2
EU-1	Human	Leukemia, acute lymphoblastic, B cell precursor	CVCL_8857	REH	Human	Leukemia, acute lymphoblastic, B cell precursor	CVCL_1650	Drexler et al, 2003	12592342	ZHOU, MX; ZAKI, SR; RAGAB, AH; FINDLEY, HW	CHARACTERIZATION OF A MYELOPEROXIDASE MRNA(+) ACUTE LYMPHOBLASTIC-LEUKEMIA CELL-LINE (EU-1/ALL) ESTABLISHED FROM A CHILD WITH AN APPARENT CASE OF ALL	LEUKEMIA	Leukemia	APR	1994	Oncology; Hematology	WOS:A1994NJ51700020	8	2	318	1995	2017	2006	50	1995	2017	2012	39.75	25
EU-7	Human	Leukemia, acute lymphoblastic, T cell	CVCL_8865	CCRF-CEM	Human	Leukemia, acute lymphoblastic, T cell	CVCL_0207	Drexler et al, 2003	12592342										0					0
EUE	Human	Subcutis, fetal	CVCL_7262	HeLa	Human	Cervical adenocarcinoma	CVCL_0030	Nelson-Rees et al, 1981	6451928										63					386	1980	2017	2015		6.12698
EVLC2	Human	Umbilical vein endothelium, transfected	CVCL_8687	Unknown	Human	Non-endothelial?	None	Unger et al, 2002	12453433	van Leeuwen, EBM; Veenstra, R; van Wijk, R; Molema, G; Hoekstra, A; Ruiters, MHJ; van der Meer, J	Characterization of immortalized human umbilical and iliac vein endothelial cell lines after transfection with SV40 large T-antigen	BLOOD COAGUL FIBRIN	Blood Coagul. Fibrinolysis	JAN	2000	Hematology	WOS:000085313600003	15	2	482	2002	2017	2013	32	2001	2017	2015	32.1333	16
F2-4E5	Human	Thymic epithelium	CVCL_A040	SK-HEP-1	Human	Liver carcinoma	CVCL_0525	MacLeod et al, 1999	10508494	FERNANDEZ, E; VICENTE, A; ZAPATA, A; BRERA, B; LOZANO, JJ; MARTINEZ, C; TORIBIO, ML	ESTABLISHMENT AND CHARACTERIZATION OF CLONED HUMAN THYMIC EPITHELIAL-CELL LINES - ANALYSIS OF ADHESION MOLECULE EXPRESSION AND CYTOKINE PRODUCTION	BLOOD	Blood	2001-06-01	1994	Hematology	WOS:A1994NN98800019	69	0	2124	1995	2017	2009	0				30.7826
F2-5B6	Human	Thymic epithelium	CVCL_A041	SK-HEP-1	Human	Liver carcinoma	CVCL_0525	MacLeod et al, 1999	10508494	FERNANDEZ, E; VICENTE, A; ZAPATA, A; BRERA, B; LOZANO, JJ; MARTINEZ, C; TORIBIO, ML	ESTABLISHMENT AND CHARACTERIZATION OF CLONED HUMAN THYMIC EPITHELIAL-CELL LINES - ANALYSIS OF ADHESION MOLECULE EXPRESSION AND CYTOKINE PRODUCTION	BLOOD	Blood	2001-07-01	1994	Hematology	WOS:A1994NN98800020	69	0	2124	1995	2017	2009	0				30.7826
F255A4	Human	Not specified	CVCL_8688	HeLa	Human	Cervical adenocarcinoma	CVCL_0030	Nelson-Rees et al, 1981	6451928										0					0
FB2	Human	Thyroid, papillary carcinoma	CVCL_9917	TPC-1	Human	Thyroid, papillary carcinoma	CVCL_6298	Ribeiro et al, 2008	19087340	Basolo, F; Giannini, R; Toniolo, A; Casalone, R; Nikiforova, M; Pacini, F; Elisei, R; Miccoli, P; Berti, P; Faviana, P; Fiore, L; Monaco, C; Pierantoni, GM; Fedele, M; Nikiforov, YE; Santoro, M; Fusco, A	Establishment of a non-tumorigenic papillary thyroid cell line (FB-2) carrying the RET/PTC1 rearrangement	INT J CANCER	Int. J. Cancer	2010-02-01	2002	Oncology	WOS:000173364500009	32	40	1388	2003	2017	2009	885	1995	2017	2015	43.375	22.125
Fitz-HSA	Dog, Canis familiaris	Sarcoma (hemangiosarcoma)	CVCL_1R34	DEN-HSA	Dog, Canis familiaris	Sarcoma (hemangiosarcoma)	CVCL_1R33	O'Donoghue et al, 2011	21908323	O'Donoghue, LE; Rivest, JP; Duval, DL	Polymerase chain reaction-based species verification and microsatellite analysis for canine cell line validation	J VET DIAGN INVEST	J. Vet. Diagn. Invest.	JUL	2011	Veterinary Sciences	WOS:000294282400019	12	0	120	2012	2017	2016	0				10
FL	Human	Amnion	CVCL_1905	HeLa	Human	Cervical adenocarcinoma	CVCL_0030	Nelson-Rees et al, 1981; Ogura et al, 1993	6451928, 8397027	FOGH, J; LUND, RO	CONTINUOUS CULTIVATION OF EPITHELIAL CELL STRAIN (FL) FROM HUMAN AMNIOTIC MEMBRANE	P SOC EXP BIOL MED	Proc. Soc. Exp. Biol. Med.		1957	Medicine, Research & Experimental	WOS:A1957WE47900040	297	407	9424	1957	2017	1985	7803	1960	2017	2016	31.7306	19.172
Flow 13000	Human	Lung cells, embryonic fibroblast	CVCL_F664	MRC-5	Human	Lung cells, embryonic fibroblast	CVCL_0440	JCRB website	No PMID										0					0
Flow 5000	Human	Lung cells, embryonic fibroblast	CVCL_5910	Flow 1000	Human	Lung cells, embryonic fibroblast	CVCL_5615	JCRB website	No PMID										0					0
Flow 6000	Human	Lung cells, embryonic fibroblast	CVCL_F662	Flow 1000	Human	Lung cells, embryonic fibroblast	CVCL_5615	JCRB website	No PMID										0					0
Flow 7000	Human	Lung cells, embryonic fibroblast	CVCL_2904	Flow 3000	Human	Lung cells, embryonic fibroblast	CVCL_2903	JCRB website	No PMID										0					0
FQ	Human	Lymphoma, Hodgkin	CVCL_L984	OMK-210	Monkey, Owl (Aotus trivirgatus )	Kidney, normal renal cells	CVCL_L983	Nelson-Rees et al, 1981; Drexler et al, 2003	6451928, 12592342										0					0
G-11 (HBT-3 derivative)	Human	Breast carcinoma	CVCL_U962	HeLa	Human	Cervical adenocarcinoma	CVCL_0030	Nelson-Rees et al, 1981	6451928										254					7710	1992	2017	2016		30.3543
GHE	Human	Astrocytoma	CVCL_8199	T-24	Human	Bladder carcinoma	CVCL_0554	MacLeod et al, 1999	10508494	PELLOUX, H; RICARD, J; NISSOU, MF; RENVERSEZ, JC; VUILLEZ, JP; MEUNIER, A; AMBROISETHOMAS, P	INFECTION WITH TOXOPLASMA-GONDII DOES NOT ALTER TNF-ALPHA AND IL-6 SECRETION BY A HUMAN ASTROCYTOMA CELL-LINE	MEDIAT INFLAMM	Mediat. Inflamm.	AUG	1994	Cell Biology; Immunology	WOS:A1994NW32400006	4	20					392	1993	2017	2016	0	19.6
Girardi heart	Human	Heart, normal cells	CVCL_2254	HeLa	Human	Cervical adenocarcinoma	CVCL_0030	Gartler, 1967; Lavappa, 1978; Nelson-Rees et al, 1981	4864103, 566722, 6451928	LAMB, JF; MCCALL, D	UPTAKE OF [H-3]OUABAIN AND NA PUMP TURNOVER RATES IN MONOLAYER CULTURES OF GIRARDI HEART CELLS	J PHYSIOL-LONDON	J. Physiol.-London		1971	Neurosciences; Physiology	WOS:A1971J109600056	10	17	521	1972	2017	1981	934	1972	2017	1995	52.1	54.9412
GM1312	Human	Myeloma	CVCL_J111	Correct name, incorrect cell type	Human	EBV+ B- lymphoblastoid cell line	None	Drexler et al, 2003	12592342	SIMMONS, JG; FULLER, CR; BUCHANAN, PD; YOUNT, WJ	DISTRIBUTION OF SURFACE, CYTOPLASMIC AND SECRETED IGG SUBCLASSES IN HUMAN-LYMPHOBLASTOID CELL-LINES AND NORMAL PERIPHERAL-BLOOD LYMPHOCYTES	SCAND J IMMUNOL	Scand. J. Immunol.		1981	Immunology	WOS:A1981MC33600001	19	0	1211	1982	2017	1990	0				63.7368
GOS-3	Human	Glioma, mixed astro- oligodendroglioma	CVCL_2050	U-343 MG	Human	Glioblastoma	CVCL_4773	DSMZ website	No PMID	Halfter, H; Kremerskothen, J; Weber, J; Hacker-Klom, U; Barnekow, A; Ringelstein, EB; Stogbauer, F	Growth inhibition of newly established human glioma cell lines by leukemia inhibitory factor	J NEURO-ONCOL	J. Neuro-Oncol.	AUG	1998	Oncology; Clinical Neurology	WOS:000075844300001	28	19	1142	2000	2017	2013	203	1999	2017	2015	40.7857	10.6842
GPS-M	Guinea pig	Spleen, adult cells	CVCL_1R31	Strain L-M	Mouse	Connective tissue	CVCL_4535	Nelson-Rees et al, 1981	6451928										0					0
GPS-PD	Guinea pig	Spleen, adult cells	CVCL_1R32	Strain L-M	Mouse	Connective tissue	CVCL_4535	Nelson-Rees et al, 1981	6451928										0					0
GREF-X	Human	Liver, hepatic myofibroblast	CVCL_7667	Unknown	Rat	Unknown	None	MacLeod et al, 1999	10508494	Weill, FX; Blazejewski, S; Blanc, JF; Huet, S; Gauthier, JM; Neaud, V; Olaso, E; Dubuisson, L; AzaisBraesco, V; VidalVanaclocha, F; Balabaud, C; BioulacSage, P; Rosenbaum, J	Characterization of a new human liver myofibroblast cell line: Transcriptional regulation of plasminogen activator inhibitor type I by transforming growth factor beta 1	LAB INVEST	Lab. Invest.	JUL	1997	Medicine, Research & Experimental; Pathology	WOS:A1997XN86100006	13	1	1755	2002	2017	2016	13	2000	2016	2007	135	13
GT3TKB	Human	Gastric carcinoma	CVCL_1237	RERF-LC-A1	Human	Lung carcinoma	CVCL_4402	Yoshino et al, 2006	16643607	Nakatsu, N; Yoshida, Y; Yamazaki, K; Nakamura, T; Dan, SG; Fukui, Y; Yamori, T	Chemosensitivity profile of cancer cell lines and identification of genes determining chemosensitivity by an integrated bioinformatical approach using cDNA arrays	MOL CANCER THER	Mol. Cancer Ther.	MAR	2005	Oncology	WOS:000227589600007	46	5	1700	2006	2017	2016	186	1997	2017	2004	36.9565	37.2
H-494	Human	Prostate carcinoma	CVCL_7669	HeLa	Human	Cervical adenocarcinoma	CVCL_0030	Williams, 1980	6244232	WILLIAMS, RD	HUMAN UROLOGIC CANCER CELL-LINES	INVEST UROL			1980	Urology & Nephrology	WOS:A1980JJ87600001	87	1	3762	1983	2017	1989	8	2014	2017	2016	43.2414	8
H7D7A and derivatives	Human	Liver, normal cells (SV40-transformed)	CVCL_1T06	HepG2	Human	Liver, hepatocellular carcinoma	CVCL_0027	van Pelt et al, 2003	12619888	van Pelt, JF; Decorte, R; Yap, PSH; Fevery, J	Identification of HepG2 variant cell lines by short tandem repeat (STR) analysis	MOL CELL BIOCHEM	Mol. Cell. Biochem.	JAN	2003	Cell Biology	WOS:000179883900007	9	0	324	2004	2017	2013	0				36
H7D7B and derivatives	Human	Liver, normal cells (SV40-transformed)	CVCL_1T07	HepG2	Human	Liver, hepatocellular carcinoma	CVCL_0027	van Pelt et al, 2003	12619888	van Pelt, JF; Decorte, R; Yap, PSH; Fevery, J	Identification of HepG2 variant cell lines by short tandem repeat (STR) analysis	MOL CELL BIOCHEM	Mol. Cell. Biochem.	JAN	2003	Cell Biology	WOS:000179883900007	9	0	324	2004	2017	2013	0				36
H7D7C and derivatives	Human	Liver, normal cells (SV40-transformed)	CVCL_1T08	HepG2	Human	Liver, hepatocellular carcinoma	CVCL_0027	van Pelt et al, 2003	12619888	van Pelt, JF; Decorte, R; Yap, PSH; Fevery, J	Identification of HepG2 variant cell lines by short tandem repeat (STR) analysis	MOL CELL BIOCHEM	Mol. Cell. Biochem.	JAN	2003	Cell Biology	WOS:000179883900007	9	0	324	2004	2017	2013	0				36
H7D7D and derivatives	Human	Liver, normal cells (SV40-transformed)	CVCL_1T09	HepG2	Human	Liver, hepatocellular carcinoma	CVCL_0027	van Pelt et al, 2003	12619888	van Pelt, JF; Decorte, R; Yap, PSH; Fevery, J	Identification of HepG2 variant cell lines by short tandem repeat (STR) analysis	MOL CELL BIOCHEM	Mol. Cell. Biochem.	JAN	2003	Cell Biology	WOS:000179883900007	9	0	324	2004	2017	2013	0				36
HAC15	Human	Adrenal gland, adrenal cortex carcinoma	CVCL_S898	NCI-H295R	Human	Adrenal gland, adrenal cortex carcinoma	CVCL_0458	Wang and Rainey, 2012	21924324	Parmar, J; Key, RE; Rainey, WE	Development of an Adrenocorticotropin-Responsive Human Adrenocortical Carcinoma Cell Line	J CLIN ENDOCR METAB	J. Clin. Endocrinol. Metab.	NOV	2008	Endocrinology & Metabolism	WOS:000260661900053	40	26	502	2009	2017	2016	293	2009	2017	2015	12.55	11.2692
HAG	Human	Thyroid adenoma (goitre)	CVCL_8223	T-24	Human	Bladder carcinoma	CVCL_0554	MacLeod et al, 1999	10508494										7					154	1999	2017	2016		22
HBC	Human	Breast carcinoma, invasive ductal tumor	CVCL_M630	Unknown	Rat	Unknown	None	Nelson-Rees and Flandermeyer, 1977; Nelson-Rees et al, 1981	557237, 6451928	BENJAMIN, I; PINKERTON, H	HUMAN BREAST CARCINOMA - HETEROTRANSPLANTATION TO NEWBORN RATS	CANCER LETT	Cancer Lett.		1976	Oncology	WOS:A1976BK24400004	5	NA	690	1977	2017	1992	NA				138
HBL-100	Human	Breast carcinoma	CVCL_4362	Unknown	Human	Unknown	None	Yoshino et al, 2006; ATCC website	16643607	GERSHWIN, ME; LENTZ, D; OWENS, RB	RELATIONSHIP BETWEEN KARYOTYPE OF TISSUE-CULTURE LINES AND TUMORIGENICITY IN NUDE-MICE	EXP CELL BIOL			1984	Cell Biology; Pathology	WOS:A1984TT39300004	6	232	225	1989	2017	2005	8464	1977	2017	2016	37.5	36.4828
HBT-3	Human	Breast carcinoma	CVCL_D281	HeLa	Human	Cervical adenocarcinoma	CVCL_0030	Nelson-Rees et al, 1981	6451928	BASSIN, RH; CHU, EW; PLATA, EJ; HAAPALA, DK; MATTERN, CF; GERWIN, BI	ISOLATION OF A CONTINUOUS EPITHELIOID CELL LINE, HBT-3, FROM A HUMAN BREAST CARCINOMA	P SOC EXP BIOL MED	Proc. Soc. Exp. Biol. Med.		1972	Medicine, Research & Experimental	WOS:A1972O113300067	44	4	6407	1973	2017	1978	64	1973	2015	1975	145.614	16
HBT-39b	Human	Breast carcinoma	CVCL_J652	HeLa	Human	Cervical adenocarcinoma	CVCL_0030	Nelson-Rees et al, 1981	6451928										0					0
HBT-E (HBT-3 clone)	Human	Breast carcinoma	CVCL_M746	HeLa	Human	Cervical adenocarcinoma	CVCL_0030	Nelson-Rees et al, 1981	6451928										0					0
HCE	Human	Cervical carcinoma	CVCL_M619	HeLa	Human	Cervical adenocarcinoma	CVCL_0030	Nelson-Rees et al, 1981	6451928										238					4397	1995	2017	2016		18.4748
HCu-10	Human	Esophageal squamous cell carcinoma	CVCL_M850	Hcu-10, Hcu-18, Hcu-22, Hcu-27, Hcu-33, Hcu-37, Hcu-39 (synonymous cell lines, donor origin unknown)	Human	Esophageal squamous cell carcinoma	CVCL_M850 / CVCL_M852 / CVCL_M853 / CVCL_M854 / CVCL_M855 / CVCL_M856 / CVCL M857	van Helden et al, 1988	3167823	ROBINSON, KM; HAFFEJEE, AA; ANGORN, IB	TISSUE-CULTURE AND PROGNOSIS IN CARCINOMA OF THE ESOPHAGUS	CLIN ONCOL			1980	Oncology	WOS:A1980KA71800004	9	0	265	1987	2017	2007	0				29.4444
HCu-18	Human	Esophageal squamous cell carcinoma	CVCL_M852	Hcu-10, Hcu-18, Hcu-22, Hcu-27, Hcu-33, Hcu-37, Hcu-39 (synonymous cell lines, donor origin unknown)	Human	Esophageal squamous cell carcinoma	CVCL_M850 / CVCL_M852 / CVCL_M853 / CVCL_M854 / CVCL_M855 / CVCL_M856 / CVCL M857	van Helden et al, 1988	3167823	ROBINSON, KM; MAISTRY, L	TUMORIGENICITY AND OTHER PROPERTIES OF CELLS FROM 10 CONTINUOUS HUMAN ESOPHAGEAL-CARCINOMA CELL-LINES IN NUDE-MICE	J NATL CANCER I	J. Natl. Cancer Inst.		1983	Oncology	WOS:A1983QB00100017	17	0	915	1984	2017	2007	0				53.8235
HCu-22	Human	Esophageal squamous cell carcinoma	CVCL_M853	Hcu-10, Hcu-18, Hcu-22, Hcu-27, Hcu-33, Hcu-37, Hcu-39 (synonymous cell lines, donor origin unknown)	Human	Esophageal squamous cell carcinoma	CVCL_M850 / CVCL_M852 / CVCL_M853 / CVCL_M854 / CVCL_M855 / CVCL_M856 / CVCL M857	van Helden et al, 1988	3167823	ROBINSON, KM; MAISTRY, L	TUMORIGENICITY AND OTHER PROPERTIES OF CELLS FROM 10 CONTINUOUS HUMAN ESOPHAGEAL-CARCINOMA CELL-LINES IN NUDE-MICE	J NATL CANCER I	J. Natl. Cancer Inst.		1983	Oncology	WOS:A1983QB00100017	17	0	915	1984	2017	2007	0				53.8235
HCu-27	Human	Esophageal squamous cell carcinoma	CVCL_M854	Hcu-10, Hcu-18, Hcu-22, Hcu-27, Hcu-33, Hcu-37, Hcu-39 (synonymous cell lines, donor origin unknown)	Human	Esophageal squamous cell carcinoma	CVCL_M850 / CVCL_M852 / CVCL_M853 / CVCL_M854 / CVCL_M855 / CVCL_M856 / CVCL M857	van Helden et al, 1988	3167823	ROBINSON, KM; MAISTRY, L	TUMORIGENICITY AND OTHER PROPERTIES OF CELLS FROM 10 CONTINUOUS HUMAN ESOPHAGEAL-CARCINOMA CELL-LINES IN NUDE-MICE	J NATL CANCER I	J. Natl. Cancer Inst.		1983	Oncology	WOS:A1983QB00100017	17	0	915	1984	2017	2007	0				53.8235
HCu-33	Human	Esophageal squamous cell carcinoma	CVCL_M855	Hcu-10, Hcu-18, Hcu-22, Hcu-27, Hcu-33, Hcu-37, Hcu-39 (synonymous cell lines, donor origin unknown)	Human	Esophageal squamous cell carcinoma	CVCL_M850 / CVCL_M852 / CVCL_M853 / CVCL_M854 / CVCL_M855 / CVCL_M856 / CVCL M857	van Helden et al, 1988	3167823	ROBINSON, KM; MAISTRY, L	TUMORIGENICITY AND OTHER PROPERTIES OF CELLS FROM 10 CONTINUOUS HUMAN ESOPHAGEAL-CARCINOMA CELL-LINES IN NUDE-MICE	J NATL CANCER I	J. Natl. Cancer Inst.		1983	Oncology	WOS:A1983QB00100017	17	0	915	1984	2017	2007	0				53.8235
HCu-37	Human	Esophageal squamous cell carcinoma	CVCL_M856	Hcu-10, Hcu-18, Hcu-22, Hcu-27, Hcu-33, Hcu-37, Hcu-39 (synonymous cell lines, donor origin unknown)	Human	Esophageal squamous cell carcinoma	CVCL_M850 / CVCL_M852 / CVCL_M853 / CVCL_M854 / CVCL_M855 / CVCL_M856 / CVCL M857	van Helden et al, 1988	3167823	ROBINSON, KM; MAISTRY, L	TUMORIGENICITY AND OTHER PROPERTIES OF CELLS FROM 10 CONTINUOUS HUMAN ESOPHAGEAL-CARCINOMA CELL-LINES IN NUDE-MICE	J NATL CANCER I	J. Natl. Cancer Inst.		1983	Oncology	WOS:A1983QB00100017	17	0	915	1984	2017	2007	0				53.8235
HCu-39	Human	Esophageal squamous cell carcinoma	CVCL_M857	Hcu-10, Hcu-18, Hcu-22, Hcu-27, Hcu-33, Hcu-37, Hcu-39 (synonymous cell lines, donor origin unknown)	Human	Esophageal squamous cell carcinoma	CVCL_M850 / CVCL_M852 / CVCL_M853 / CVCL_M854 / CVCL_M855 / CVCL_M856 / CVCL M857	van Helden et al, 1988	3167823	ROBINSON, KM; MAISTRY, L	TUMORIGENICITY AND OTHER PROPERTIES OF CELLS FROM 10 CONTINUOUS HUMAN ESOPHAGEAL-CARCINOMA CELL-LINES IN NUDE-MICE	J NATL CANCER I	J. Natl. Cancer Inst.		1983	Oncology	WOS:A1983QB00100017	17	0	915	1984	2017	2007	0				53.8235
HCV-29Tmv (HCV-29 derivative)	Human	Bladder, tumorigenic urothelial cells	CVCL_8229	T-24	Human	Bladder carcinoma	CVCL_0554	Christensen et al, 1993	8105864	CHRISTENSEN, B; HANSEN, C; DEBIECRYCHTER, M; KIELER, J; OTTENSEN, S; SCHMIDT, J	IDENTITY OF TUMORIGENIC HUMAN UROTHELIAL CELL-LINES AND SPONTANEOUSLY TRANSFORMED SUBLINES	BRIT J CANCER	Br. J. Cancer	NOV	1993	Oncology	WOS:A1993MD80000010	7	0	133	1996	2017	2004	0				19
HEC-155	Human	Uterine adenocarcinoma	CVCL_2926	HEC-155, HEC-180 (synonymous cell lines, donor origin unknown)	Human	Uterine carcinoma	CVCL_8313 / CVCL_2926	JCRB website	No PMID	Iida, T; Hamano, M; Yoshida, N; Yonamine, K; Hayashi, K; Kiguchi, K; Ishizuka, B; Nishimura, Y; Arai, T; Kawaguchi, M; Hata, H; Watanabe, J; Kuramoto, H	Establishment and characterization of two cell lines (HEC-155, HEC-180) derived from uterine papillary serous adenocarcinoma	EUR J GYNAECOL ONCOL	Eur. J. Gynaecol. Oncol.		2004	Oncology; Obstetrics & Gynecology	WOS:000222769700004	5	1	161	2008	2017	2015	5	2007	2013	2013	32.2	5
HEC-180	Human	Uterine adenocarcinoma	CVCL_8313	HEC-155, HEC-180 (synonymous cell lines, donor origin unknown)	Human	Uterine adenocarcinoma	CVCL_8313 / CVCL_2926	JCRB website	No PMID	Iida, T; Hamano, M; Yoshida, N; Yonamine, K; Hayashi, K; Kiguchi, K; Ishizuka, B; Nishimura, Y; Arai, T; Kawaguchi, M; Hata, H; Watanabe, J; Kuramoto, H	Establishment and characterization of two cell lines (HEC-155, HEC-180) derived from uterine papillary serous adenocarcinoma	EUR J GYNAECOL ONCOL	Eur. J. Gynaecol. Oncol.		2004	Oncology; Obstetrics & Gynecology	WOS:000222769700004	5	1	161	2008	2017	2015	5	2007	2013	2013	32.2	5
HEK	Human	Kidney, embryonic renal cells	CVCL_M624	HeLa	Human	Cervical adenocarcinoma	CVCL_0030	Nelson-Rees et al, 1981	6451928	MAYYASI, SA; TRAUL, KA; GARON, C; WRIGHT, B	ANTIGENIC CHARACTERISTICS OF RAUSCHER VIRUS CULTIVATED IN HUMAN EMBRYONIC KIDNEY CELLS	P AM ASSOC CANC RES	Proc. Amer. Assoc. Cancer Res.		1970	Oncology	WOS:A1970F690500211	8	1758	623	1970	2017	1977	43027	1973	2017	2016	77.875	24.475
HEK/HRV (HEK derivative)	Human	Kidney, transformed embryonic renal cells	CVCL_M625	HeLa	Human	Cervical adenocarcinoma	CVCL_0030	Nelson-Rees et al, 1981	6451928										0					0
HEL-R66	Human	Not specified	CVCL_1R39	Unknown	Monkey, African green (Cercopithecus aethiops )	Unknown	None	Nelson-Rees et al, 1981	6451928, 7236009	TAGUCHI, F; TOBA, M; TADA, A	ESTABLISHMENT OF A PERMANENT CELL-LINE (HEL-R66) FROM HUMAN-EMBRYONIC LUNG-CELLS WITH HIGH SUSCEPTIBILITY TO VIRUSES	ARCH VIROL	Arch. Virol.		1979	Virology	WOS:A1979HD69000018	26	2	1012	1980	2017	1992	26	1979	2015	1981	38.9231	13
HEp-2 (H.Ep.-2)	Human	Laryngeal carcinoma	CVCL_1906	HeLa	Human	Cervical adenocarcinoma	CVCL_0030	Gartler, 1967; Nelson- Rees et al, 1981; Chen, 1988	4864103, 6451928, 3180844	TOOLAN, HW	TRANSPLANTABLE HUMAN NEOPLASMS MAINTAINED IN CORTISONE-TREATED LABORATORY ANIMALS - HS =1 HEP =1 HEP =2 HEP =3 AND HEMBRH =1	CANCER RES	Cancer Res.		1954	Oncology	WOS:A1954UF41900009	328	3571	9160	1955	2017	1966	59634	1962	2017	2016	27.9268	16.6995
Hep-2C	Human	Laryngeal carcinoma	CVCL_2940	HeLa	Human	Cervical adenocarcinoma	CVCL_0030	ECACC website	No PMID	MOORE, AE; SABACHEWSKY, L; TOOLAN, HW	CULTURE CHARACTERISTICS OF FOUR PERMANENT LINES OF HUMAN CANCER CELLS	CANCER RES	Cancer Res.		1955	Oncology	WOS:A1955WA87000007	382	16	13720	1956	2017	1994	298	1993	2017	2004	35.9162	18.625
Hep2 (Clone 2B)	Human	Laryngeal carcinoma	CVCL_2817	HeLa	Human	Cervical adenocarcinoma	CVCL_0030	ECACC website	No PMID	MOORE, AE	TUMORIGENIC ACTIVITY OF CULTURES	ANN NY ACAD SCI	Ann.NY Acad.Sci.		1958	Multidisciplinary Sciences	WOS:A1958WQ46800010	14	548	5449	1960	2017	2014	12339	1966	2017	2016	389.214	22.5164
HES	Human	Endometrium	CVCL_W635	HeLa	Human	Cervical adenocarcinoma	CVCL_0030	Korch et al, 2012; Kniss & Summerfield, 2014	22710073, 24520087	DESAI, NN; KENNARD, EA; KNISS, DA; FRIEDMAN, CI	NOVEL HUMAN ENDOMETRIAL CELL-LINE PROMOTES BLASTOCYST DEVELOPMENT	FERTIL STERIL	Fertil. Steril.	APR	1994	Obstetrics & Gynecology; Reproductive Biology	WOS:A1994NE51500031	57	0	1173	1997	2017	2015	0				20.5789
HIMEG-1	Human	Leukemia, chronic myeloid	CVCL_8439	HL-60	Human	Leukemia, acute myeloid, M2	CVCL_0002	Drexler et al, 2003	12592342	CHENG, T; ERICKSONMILLER, CL; LI, C; CARDIER, J; WANG, Y; DEMPSEY, J; MOGLE, M; BARBERA, E; MURPHY, MJ; DAI, W	HIMEG-1, A CELL-LINE DERIVED FROM A CML PATIENT, IS CAPABLE OF MONOCYTIC AND MEGAKARYOCYTIC DIFFERENTIATION	LEUKEMIA	Leukemia	JUL	1995	Oncology; Hematology	WOS:A1995RM46200026	7	4	295	1996	2017	2004	14	1995	2010	2007	42.1429	3.5
HKB-1	Human	Lymphoma, Hodgkin	CVCL_5290	Unknown	Human	Unknown	None	Drexler et al, 2003	12592342	Wagner, HJ; Klintworth, F; Jabs, W; Lange, K; Schlegelberger, B; Harder, L; Feller, AC; Bucsky, P	Characterization of the novel, pediatric Hodgkin disease-derived cell line HKB-1	MED PEDIATR ONCOL	Med. Pediatr. Oncol.	SEP	1998	Oncology; Pediatrics	WOS:000075425100002	1	1	108	2003	2017	2006	1	2003	2003	2003	108	1
HKMUS	Human	Cervical carcinoma	CVCL_8776	SKG-II-SF	Human	Cervical carcinoma	CVCL_8159	RIKEN website	No PMID	ISHIWATA, I; ISHIWATA, C; SOMA, M; ONO, I; NAKAGUCHI, T; NOZAWA, S; ISHIKAWA, H	DIFFERENCES BETWEEN CELL-LINES OF UTERINE CERVICAL GLASSY CELL-CARCINOMA AND LARGE CELL NONKERATINIZING SQUAMOUS-CELL CARCINOMA	ANAL QUANT CYTOL	Anal. Quant. Cytol. Histol.	AUG	1990	Cell Biology	WOS:A1990DV30600011	11	1	233	1994	2017	2006	5	1994	2014	2014	21.1818	5
HKMUS-SF	Human	Cervical carcinoma	CVCL_8230	SKG-II-SF	Human	Cervical carcinoma	CVCL_8159	Yoshino et al, 2006	16643607										0					0
HL111783	Human	Lung carcinoma	CVCL_8231	HeLa	Human	Cervical adenocarcinoma	CVCL_0030	Yoshino et al, 2006	16643607										0					0
HMV-1	Human	Melanoma	CVCL_8233	HeLa	Human	Cervical adenocarcinoma	CVCL_0030	MacLeod et al, 1999	10508494										13					74	1984	2017	2015		5.69231
HPB-MLT	Human	Leukemia, acute lymphoblastic, T cell	CVCL_7959	HPB-ALL	Human	Leukemia, acute lymphoblastic, T cell	CVCL_1820	Drexler et al, 2003	12592342	MORIKAWA, S; TATSUMI, E; BABA, M; HARADA, T; YASUHIRA, K	2 E-ROSETTE-FORMING LYMPHOID-CELL LINES	INT J CANCER	Int. J. Cancer		1978	Oncology	WOS:A1978EM70700006	179	6	8694	1979	2017	1989	40	1995	2016	2014	48.5698	6.66667
HPC-36M (HPC-36 derivative)	Human	Prostate carcinoma	CVCL_8446	HeLa	Human	Cervical adenocarcinoma	CVCL_0030	Masters et al, 2001	11416159										1					19	1995	2015	1996		19
hPTC	Human	Thyroid, papillary cell	CVCL_8224	Unknown	Pig, Sus scrofa	Unknown	None	MacLeod et al, 1999	10508494	HISHINUMA, A; YAMANAKA, T; KASAI, K; SO, SB; TSENG, CC; BAMBA, N; OHTAKE, H; SHIMODA, SI	DIFFERENT GROWTH-CONTROL OF THE 2 HUMAN THYROID-CELL LINES OF ADENOMATOUS GOITER AND PAPILLARY CARCINOMA	THYROID	Thyroid	FEB	1995	Endocrinology & Metabolism	WOS:A1995QK52000008	4	35	182	2000	2017	2008	654	1995	2017	2016	45.5	18.6857
Hs 677.St	Human	Gastric tissue, normal	CVCL_F646	Unknown	Mouse	Unknown	None	ATCC FAQ #1072	No PMID										0					0
HSC-41	Human	Gastric carcinoma	CVCL_8355	HSC-42	Human	Gastric carcinoma	CVCL_0316	JCRB website	No PMID										0					0
HSG	Human	Salivary gland, submandibular	CVCL_2517	HeLa	Human	Cervical adenocarcinoma	CVCL_0030	ECACC website	No PMID	SHIRASUNA, K; SATO, M; MIYAZAKI, T	A NEOPLASTIC EPITHELIAL DUCT CELL-LINE ESTABLISHED FROM AN IRRADIATED HUMAN SALIVARY-GLAND	CANCER	Cancer		1981	Oncology	WOS:A1981LY87400013	272	381	4606	1983	2017	2008	6176	1988	2017	2015	16.9338	16.21
HSG-AZA1	Human	Salivary gland, submandibular	CVCL_A047	HeLa	Human	Cervical adenocarcinoma	CVCL_0030	JCRB website	No PMID										3					12	1993	2011	1993		4
HSG-AZA3	Human	Salivary gland, submandibular	CVCL_A048	HeLa	Human	Cervical adenocarcinoma	CVCL_0030	JCRB website	No PMID										2					17	2003	2015	2003		8.5
HSGc-C5	Human	Oral carcinoma	CVCL_2951	HeLa	Human	Cervical adenocarcinoma	CVCL_0030	JCRB website	No PMID	SHIRASUNA, K; WATATANI, K; SUGIYAMA, M; MORIOKA, S; MIYAZAKI, T	ISOLATION AND CHARACTERIZATION OF DIFFERENT CLONES INCLUDING MYOEPITHELIAL-LIKE VARIANTS FROM A CLONAL NEOPLASTIC EPITHELIAL DUCT CELL-LINE OF HUMAN SALIVARY-GLAND ORIGIN	CANCER RES	Cancer Res.	MAR	1986	Oncology	WOS:A1986A127300067	49	0	1285	1986	2017	2011	0				26.2245
HS-SULTAN	Human	Myeloma	CVCL_2516	JIJOYE	Human	Lymphoma, Burkitt	CVCL_1317	Drexler et al, 2001; Drexler et al, 2003	11732505, 12592342	HARRIS, NS	PLASMA-CELL SURFACE ANTIGEN ON HUMAN-BLOOD LYMPHOCYTES	NATURE	Nature		1974	Multidisciplinary Sciences	WOS:A1974T764700041	32	41	1800	1976	2017	2006	2132	1992	2017	2007	56.25	52
HSY	Human	Salivary gland, parotid	CVCL_B032	HeLa	Human	Cervical adenocarcinoma	CVCL_0030	JCRB website	No PMID										78					1142	1993	2017	2012		14.641
hTERT-EEC	Human	Endometrium, immortalized	CVCL_X007	MCF-7	Human	Breast carcinoma	CVCL_0031	Korch et al, 2012	22710073										2					27	2010	2017	2014		13.5
Hu1734	Human	Bladder, non- malignant urothelial cells	CVCL_8451	HCV-29	Human	Bladder, non- malignant urothelial cells	CVCL_8228	Christensen et al, 1993	7905254										2					4	1993	2001	1993		2
Hu456	Human	Bladder, tumorigenic urothelial cells	CVCL_8238	T-24	Human	Bladder carcinoma	CVCL_0554	Christensen et al, 1993	8105864	VILIEN, M; WOLF, H; RASMUSSEN, F	IMMUNOLOGICAL CHARACTERIZATION OF CELL-LINES ESTABLISHED FROM MALIGNANT AND NORMAL HUMAN UROTHELIUM	EUR J CANCER	Eur. J. Cancer		1981	Oncology	WOS:A1981LC62200007	16	6	218	1983	2017	1990	378	1994	2017	2016	13.625	63
Hu549	Human	Bladder, tumorigenic urothelial cells	CVCL_8239	T-24	Human	Bladder carcinoma	CVCL_0554	Christensen et al, 1993	8105864	VILIEN, M; WOLF, H; RASMUSSEN, F	IMMUNOLOGICAL CHARACTERIZATION OF CELL-LINES ESTABLISHED FROM MALIGNANT AND NORMAL HUMAN UROTHELIUM	EUR J CANCER	Eur. J. Cancer		1981	Oncology	WOS:A1981LC62200007	16	6	218	1983	2017	1990	19	1994	2016	2001	13.625	3.16667
Hu609	Human	Bladder, non- malignant urothelial cells	CVCL_8240	J82	Human	Bladder carcinoma	CVCL_0359	Christensen et al, 1993; Masters et al, 2001	7905254, 11416159	VILIEN, M; WOLF, H; RASMUSSEN, F	IMMUNOLOGICAL CHARACTERIZATION OF CELL-LINES ESTABLISHED FROM MALIGNANT AND NORMAL HUMAN UROTHELIUM	EUR J CANCER	Eur. J. Cancer		1981	Oncology	WOS:A1981LC62200007	16	6	218	1983	2017	1990	467	1994	2017	2015	13.625	77.8333
Hu609Tmv (Hu609 derivative)	Human	Bladder, tumorigenic urothelial cells	CVCL_8242	T-24	Human	Bladder carcinoma	CVCL_0554	Christensen et al, 1993	8105864	VILIEN, M; WOLF, H; RASMUSSEN, F	IMMUNOLOGICAL CHARACTERIZATION OF CELL-LINES ESTABLISHED FROM MALIGNANT AND NORMAL HUMAN UROTHELIUM	EUR J CANCER	Eur. J. Cancer		1981	Oncology	WOS:A1981LC62200007	16	6	218	1983	2017	1990	0				13.625	0
Hu961a, Hu961t (Hu961 derivatives)	Human	Bladder, tumorigenic urothelial cells	CVCL_8243	T-24	Human	Bladder carcinoma	CVCL_0554	Christensen et al, 1993; Masters et al, 2001	8105864, 11416159	VILIEN, M; WOLF, H; RASMUSSEN, F	IMMUNOLOGICAL CHARACTERIZATION OF CELL-LINES ESTABLISHED FROM MALIGNANT AND NORMAL HUMAN UROTHELIUM	EUR J CANCER	Eur. J. Cancer		1981	Oncology	WOS:A1981LC62200007	16	6	218	1983	2017	1990	0				13.625	0
HuKo39	Human	Kidney, normal renal cells	CVCL_8283	HeLa	Human	Cervical adenocarcinoma	CVCL_0030	Nelson-Rees et al, 1981	6451928										0					0
HuL-1	Human	Liver, hepatocellular carcinoma	CVCL_8357	HeLa	Human	Cervical adenocarcinoma	CVCL_0030	JCRB website	No PMID	Nakatsu, N; Yoshida, Y; Yamazaki, K; Nakamura, T; Dan, SG; Fukui, Y; Yamori, T	Chemosensitivity profile of cancer cell lines and identification of genes determining chemosensitivity by an integrated bioinformatical approach using cDNA arrays	MOL CANCER THER	Mol. Cancer Ther.	MAR	2005	Oncology	WOS:000227589600007	46	5	1700	2006	2017	2016	163	1993	2017	2004	36.9565	32.6
Hut	Human	Not specified	CVCL_M861	HeLa	Human	Cervical adenocarcinoma	CVCL_0030	Nelson-Rees et al, 1981	6451928										11					1090	1993	2017	2016		99.0909
IMC-2	Human	Maxillary carcinoma	CVCL_8245	HeLa	Human	Cervical adenocarcinoma	CVCL_0030	MacLeod et al, 1999	10508494										7					91	1993	2017	2001		13
IMC-3	Human	Maxillary carcinoma	CVCL_8246	HeLa	Human	Cervical adenocarcinoma	CVCL_0030	Masters et al, 2001	11416159										18					346	1993	2017	2015		19.2222
IMC-4	Human	Maxillary carcinoma	CVCL_8247	HeLa	Human	Cervical adenocarcinoma	CVCL_0030	RIKEN website	No PMID										2					44	1993	2015	1994		22
Intestine 407 (Int-407, HEI)	Human	Intestinal cells (jejunum/ileum), embryonic	CVCL_1907	HeLa	Human	Cervical adenocarcinoma	CVCL_0030	Gartler, 1967; Lavappa, 1978; Nelson-Rees et al, 1981	4864103, 566722, 6451928										201					3915	1988	2017	2013		19.4776
IPDDC-A2	Human	Astrocytoma	CVCL_7169	Unknown	Rat	Unknown	None	ECACC website	No PMID										5					73	2006	2017	2011		14.6
IPRB	Human	Glioblastoma	CVCL_1R53	Unknown	Rat	Unknown	None	Higgins et al, 2010	20951163										0					0
IPRI-OL-7	White marked tussock moth, Orgyia leucostigma	Neonate larvae	CVCL_Z490	IPRI-CF-124	Eastern spruce budworm, Choristoneura fumiferana	Neonate larvae	CVCL_Z480	Harvey and Sohi, 1985	No PMID										0					0
IPRI-OL-11	White marked tussock moth, Orgyia leucostigma	Neonate larvae	CVCL_Z489	IPRI-CF-124	Eastern spruce budworm, Choristoneura fumiferana	Neonate larvae	CVCL_Z480	Harvey and Sohi, 1985	No PMID										0					0
IPTP/98	Human	Glioblastoma	CVCL_7168	Unknown	Rat	Unknown	None	ECACC website	No PMID										0					0
IST-1	Human	Placenta	CVCL_F642	SK-OV-3	Human	Ovarian carcinoma	CVCL_0532	ATCC FAQ #1068	No PMID	Shih, IM; Wang, TL; Wu, TC; Kurman, RJ; Gearhart, JD	Expression of Mel-CAM in implantation site intermediate trophoblastic cell line, IST-1, limits its migration on uterine smooth muscle cells	J CELL SCI	J. Cell Sci.	SEP	1998	Cell Biology	WOS:000076085300018	38	8	1214	1999	2017	2016	165	1991	2017	2012	31.9474	20.625
J-111	Human	Leukemia, acute myeloid, M5	CVCL_2965	HeLa	Human	Cervical adenocarcinoma	CVCL_0030	Gartler, 1967; Nelson- Rees et al, 1981; Drexler et al, 2003	4864103, 6451928, 12592342	OSGOOD, EE; BROOKE, JH	CONTINUOUS TISSUE CULTURE OF LEUKOCYTES FROM HUMAN LEUKEMIC BLOODS BY APPLICATION OF GRADIENT PRINCIPLES	BLOOD	Blood		1955	Hematology	WOS:A1955WB62100004	169	7	6739	1957	2017	1969	70	1961	2017	2016	39.8757	10
J96	Human	Leukemia	CVCL_3990	HeLa	Human	Cervical adenocarcinoma	CVCL_0030	Nelson-Rees et al, 1981	6451928	OSGOOD, EE; BROOKE, JH	CONTINUOUS TISSUE CULTURE OF LEUKOCYTES FROM HUMAN LEUKEMIC BLOODS BY APPLICATION OF GRADIENT PRINCIPLES	BLOOD	Blood		1955	Hematology	WOS:A1955WB62100004	169	7	6739	1957	2017	1969	876	1991	2017	1997	39.8757	125.143
JCA-1	Human	Prostate carcinoma	CVCL_4015	T-24	Human	Bladder carcinoma	CVCL_0554	van Bokhoven et al, 2001	11522622	MURAKI, J; ADDONIZIO, JC; CHOUDHURY, MS; FISCHER, J; ESHGHI, M; DAVIDIAN, MM; SHAPIRO, LR; WILMOT, PL; NAGAMATSU, GR; CHIAO, JW	ESTABLISHMENT OF NEW HUMAN PROSTATIC-CANCER CELL-LINE (JCA-1)	UROLOGY	UROLOGY	JUL	1990	Urology & Nephrology	WOS:A1990DN72000017	64	50	3398	1993	2017	2004	1758	1991	2017	2004	53.0938	35.16
JHC	Human	Placenta	CVCL_M093	HeLa	Human	Cervical adenocarcinoma	CVCL_0030	Nelson-Rees et al, 1981	6451928										60					1427	1999	2017	2013		23.7833
JHT (JHC derivative)	Human	Placenta	CVCL_M620	HeLa	Human	Cervical adenocarcinoma	CVCL_0030	Nelson-Rees et al, 1981	6451928										3					23	2008	2017	2015		7.66667
JHU012	Human	Oral squamous cell carcinoma (lymph node)	CVCL_5987	JHU022	Human	Laryngeal squamous cell carcinoma (lymph node)	CVCL_5991	Zhao et al, 2011	21868764	Minhas, KM; Singh, B; Jiang, WW; Sidransky, D; Califano, JA	Spindle assembly checkpoint defects and chromosomal instability in head and neck squamous cell carcinoma	INT J CANCER	Int. J. Cancer	2020-10-01	2003	Oncology	WOS:000185244300006	23	4	959	2005	2017	2016	55	2003	2017	2012	41.6957	13.75
JHU013 (JHU012 derivative)	Human	Oral squamous cell carcinoma (lymph node)	CVCL_5988	FaDu	Human	Hypopharyngeal squamous cell carcinoma	CVCL_1218	Zhao et al, 2011	21868764	Minhas, KM; Singh, B; Jiang, WW; Sidransky, D; Califano, JA	Spindle assembly checkpoint defects and chromosomal instability in head and neck squamous cell carcinoma	INT J CANCER	Int. J. Cancer	2020-10-01	2003	Oncology	WOS:000185244300006	23	4	959	2005	2017	2016	0				41.6957	0
JHU019	Human	Oropharyngeal squamous cell carcinoma	CVCL_5989	PC-3	Human	Prostate carcinoma	CVCL_0035	Zhao et al, 2011	21868764	Minhas, KM; Singh, B; Jiang, WW; Sidransky, D; Califano, JA	Spindle assembly checkpoint defects and chromosomal instability in head and neck squamous cell carcinoma	INT J CANCER	Int. J. Cancer	2020-10-01	2003	Oncology	WOS:000185244300006	23	4	959	2005	2017	2016	0				41.6957	0
JHU028	Human	Oral squamous cell carcinoma	CVCL_5992	A549	Human	Lung carcinoma	CVCL_0023	Zhao et al, 2011	21868764	Minhas, KM; Singh, B; Jiang, WW; Sidransky, D; Califano, JA	Spindle assembly checkpoint defects and chromosomal instability in head and neck squamous cell carcinoma	INT J CANCER	Int. J. Cancer	2020-10-01	2003	Oncology	WOS:000185244300006	23	4	959	2005	2017	2016	5	2016	2017	2017	41.6957	1.25
JMAR (Tu-167 derivative)	Human	Oral squamous cell carcinoma	CVCL_1Q86	UM-SCC-1	Human	Oral squamous cell carcinoma (recurrence)	CVCL_7707	Zhao et al, 2011	21868764										12					261	2004	2017	2014		21.75
JOSK-I	Human	Leukemia, acute myeloid, M4	CVCL_2082	U-937	Human	Lymphoma, histiocytic	CVCL_0007	MacLeod et al, 1999; Drexler et al, 2003	10508494, 12592342	OHTA, M; FURUKAWA, Y; IDE, C; AKIYAMA, N; UTAKOJI, T; MIURA, Y; SAITO, M	ESTABLISHMENT AND CHARACTERIZATION OF 4 HUMAN MONOCYTOID LEUKEMIA-CELL LINES (JOSK-I, JOSK-S, JOSK-M AND JOSK-K) WITH CAPABILITIES OF MONOCYTE-MACROPHAGE LINEAGE DIFFERENTIATION AND CONSTITUTIVE PRODUCTION OF INTERLEUKIN-1	CANCER RES	Cancer Res.	JUN	1986	Oncology	WOS:A1986C502100074	48	14	3004	1987	2017	1994	310	1987	2017	2000	62.5833	22.1429
JOSK-K	Human	Leukemia, acute myeloid, M5	CVCL_8141	U-937	Human	Lymphoma, histiocytic	CVCL_0007	MacLeod et al, 1999; Drexler et al, 2003	10508494, 12592342	OHTA, M; FURUKAWA, Y; IDE, C; AKIYAMA, N; UTAKOJI, T; MIURA, Y; SAITO, M	ESTABLISHMENT AND CHARACTERIZATION OF 4 HUMAN MONOCYTOID LEUKEMIA-CELL LINES (JOSK-I, JOSK-S, JOSK-M AND JOSK-K) WITH CAPABILITIES OF MONOCYTE-MACROPHAGE LINEAGE DIFFERENTIATION AND CONSTITUTIVE PRODUCTION OF INTERLEUKIN-1	CANCER RES	Cancer Res.	JUN	1986	Oncology	WOS:A1986C502100074	48	14	3004	1987	2017	1994	104	1987	2016	1997	62.5833	7.42857
JOSK-M	Human	Leukemia, chronic myeloid, blast crisis	CVCL_2083	U-937	Human	Lymphoma, histiocytic	CVCL_0007	MacLeod et al, 1999; Drexler et al, 2003	10508494, 12592342	OHTA, M; FURUKAWA, Y; IDE, C; AKIYAMA, N; UTAKOJI, T; MIURA, Y; SAITO, M	ESTABLISHMENT AND CHARACTERIZATION OF 4 HUMAN MONOCYTOID LEUKEMIA-CELL LINES (JOSK-I, JOSK-S, JOSK-M AND JOSK-K) WITH CAPABILITIES OF MONOCYTE-MACROPHAGE LINEAGE DIFFERENTIATION AND CONSTITUTIVE PRODUCTION OF INTERLEUKIN-1	CANCER RES	Cancer Res.	JUN	1986	Oncology	WOS:A1986C502100074	48	14	3004	1987	2017	1994	311	1987	2017	2008	62.5833	22.2143
JOSK-S	Human	Leukemia, acute myeloid, M5	CVCL_8142	U-937	Human	Lymphoma, histiocytic	CVCL_0007	MacLeod et al, 1999; Drexler et al, 2003	10508494, 12592342	OHTA, M; FURUKAWA, Y; IDE, C; AKIYAMA, N; UTAKOJI, T; MIURA, Y; SAITO, M	ESTABLISHMENT AND CHARACTERIZATION OF 4 HUMAN MONOCYTOID LEUKEMIA-CELL LINES (JOSK-I, JOSK-S, JOSK-M AND JOSK-K) WITH CAPABILITIES OF MONOCYTE-MACROPHAGE LINEAGE DIFFERENTIATION AND CONSTITUTIVE PRODUCTION OF INTERLEUKIN-1	CANCER RES	Cancer Res.	JUN	1986	Oncology	WOS:A1986C502100074	48	14	3004	1987	2017	1994	104	1987	2016	2000	62.5833	7.42857
JTC-17	Human	Skin	CVCL_8362	HeLa	Human	Cervical adenocarcinoma	CVCL_0030	Honma et al, 1992; JCRB website	1730567										0					0
JTC-3	Human	Not specified	CVCL_A034	HeLa	Human	Cervical adenocarcinoma	CVCL_0030	Ogura et al, 1997	9556756										2					3	2002	2011	2011		1.5
K051	Human	Leukemia, acute myeloid, M2	CVCL_3000	K-562	Human	Leukemia, chronic myeloid, blast crisis	CVCL_0004	Drexler et al, 2003	12592342	ABO, J; INOKUCHI, K; DAN, K; NOMURA, T	P53 AND N-RAS MUTATIONS IN 2 NEW LEUKEMIA-CELL LINES ESTABLISHED FROM A PATIENT WITH MULTILINEAGE CD7-POSITIVE ACUTE-LEUKEMIA	BLOOD	Blood	2001-11-01	1993	Hematology	WOS:A1993ME65700028	35	0	970	1995	2017	2006	0				27.7143
K1	Human	Thyroid, papillary carcinoma	CVCL_2537	GLAG-66	Human	Thyroid, papillary carcinoma	CVCL_9918	Ribeiro et al, 2008; Schweppe et al, 2008	19087340, 18713817	WYLLIE, FS; LEMOINE, NR; BARTON, CM; DAWSON, T; BOND, J; WYNFORDTHOMAS, D	DIRECT GROWTH-STIMULATION OF NORMAL HUMAN EPITHELIAL-CELLS BY MUTANT P53	MOL CARCINOGEN	Mol. Carcinog.		1993	Biochemistry & Molecular Biology; Oncology	WOS:A1993KV56200004	40	80	1370	1994	2017	2000	1728	1992	2017	2016	34.25	21.6
K2	Human	Thyroid, papillary carcinoma	CVCL_6308	GLAG-66	Human	Thyroid, papillary carcinoma	CVCL_9918	Ribeiro et al, 2008; Schweppe et al, 2008	19087340, 18713817	Challeton, C; Branea, F; Schlumberger, M; Gaillard, N; DeVathaire, F; Badie, C; Antonini, P; Parmentier, C	Characterization and radiosensitivity at high or low dose rate of four cell lines derived from human thyroid tumors	INT J RADIAT ONCOL	Int. J. Radiat. Oncol. Biol. Phys.	2001-01-01	1997	Oncology; Radiology, Nuclear Medicine & Medical Imaging	WOS:A1997WJ64600023	19	63	699	1999	2017	2011	1429	1969	2017	2009	36.7895	22.6825
KAK1	Human	Thyroid, follicular adenoma	CVCL_6301	HT-29	Human	Colon carcinoma	CVCL_0320	van Staveren et al, 2007; Schweppe et al, 2008	17804723, 18713817	Ain, KB; Taylor, KD; Tofiq, S; Venkataraman, G	Somatostatin receptor subtype expression in human thyroid and thyroid carcinoma cell lines	J CLIN ENDOCR METAB	J. Clin. Endocrinol. Metab.	JUN	1997	Endocrinology & Metabolism	WOS:A1997XC08000040	90	2	2783	1998	2017	2010	342	2005	2017	2013	30.9222	171
KAT10	Human	Thyroid, papillary carcinoma	CVCL_6302	HT-29	Human	Colon carcinoma	CVCL_0320	van Staveren et al, 2007; Schweppe et al, 2008	17804723, 18713817										2					342	2005	2017	2013		171
KAT4	Human	Thyroid, anaplastic carcinoma	CVCL_6304	HT-29	Human	Colon carcinoma	CVCL_0320	van Staveren et al, 2007; Schweppe et al, 2008	17804723, 18713817	Husmark, J; Heldin, NE; Nilsson, M	Follicular growth of a thyroid carcinoma cell line (KAT-4) with abnormal E-cadherin and impaired epithelial barrier	THYROID	Thyroid	SEP	2002	Endocrinology & Metabolism	WOS:000178320800006	3	11	23	2006	2017	2016	487	2000	2017	2013	7.66667	44.2727
KAT5	Human	Thyroid, papillary carcinoma	CVCL_0370	HT-29	Human	Colon carcinoma	CVCL_0320	Schweppe et al, 2008	18713817										42					940	2002	2017	2016		22.381
KAT50	Human	Thyroid, differentiated cells	CVCL_6305	HT-29	Human	Colon carcinoma	CVCL_0320	Schweppe et al, 2008	18713817										1					321	2008	2017	2013		321
KAT7	Human	Thyroid, benign follicular hyperplasia	CVCL_6306	HT-29	Human	Colon carcinoma	CVCL_0320	Schweppe et al, 2008	18713817										16					440	2008	2017	2016		27.5
KB	Human	Oral carcinoma	CVCL_0372	HeLa	Human	Cervical adenocarcinoma	CVCL_0030	Gartler, 1967; Lavappa et al, 1976; Nelson-Rees et al, 1981	4864103, 1250349, 6451928	EAGLE, H	PROPAGATION IN A FLUID MEDIUM OF A HUMAN EPIDERMOID CARCINOMA, STRAIN-KB	P SOC EXP BIOL MED	Proc. Soc. Exp. Biol. Med.		1955	Medicine, Research & Experimental	WOS:A1955WE46100011	695	2673	27196	1955	2017	1979	66109	1962	2017	2015	39.1309	24.7321
KB-3-1	Human	Oral carcinoma	CVCL_2088	HeLa	Human	Cervical adenocarcinoma	CVCL_0030	DSMZ website	No PMID	AKIYAMA, SI; FOJO, A; HANOVER, JA; PASTAN, I; GOTTESMAN, MM	ISOLATION AND GENETIC-CHARACTERIZATION OF HUMAN KB-CELL LINES RESISTANT TO MULTIPLE-DRUGS	SOMAT CELL MOLEC GEN	Somat.Cell Mol.Genet.		1985	Biochemistry & Molecular Biology; Cell Biology; Genetics & Heredity	WOS:A1985AEF2000002	523	267	22730	1986	2017	1996	7150	1991	2017	2014	43.4608	26.779
KB-V1	Human	Oral carcinoma	CVCL_2089	HeLa	Human	Cervical adenocarcinoma	CVCL_0030	DSMZ website	No PMID	SHEN, DW; CARDARELLI, C; HWANG, J; CORNWELL, M; RICHERT, N; ISHII, S; PASTAN, I; GOTTESMAN, MM	MULTIPLE DRUG-RESISTANT HUMAN KB CARCINOMA-CELLS INDEPENDENTLY SELECTED FOR HIGH-LEVEL RESISTANCE TO COLCHICINE, ADRIAMYCIN, OR VINBLASTINE SHOW CHANGES IN EXPRESSION OF SPECIFIC PROTEINS	J BIOL CHEM	J. Biol. Chem.	2015-06-01	1986	Biochemistry & Molecular Biology	WOS:A1986C767100034	442	139	22779	1986	2017	1995	4843	1992	2017	2016	51.5362	34.8417
KCI-MOH1	Human	Pancreatic carcinoma	CVCL_2090	HPAC	Human	Pancreatic carcinoma	CVCL_3517	DSMZ website	No PMID	Mohammad, RM; Dugan, MC; Mohamed, AN; Almatchy, VP; Flake, TM; Dergham, ST; Shields, AF; Al-Katib, AA; Vaitkevicius, VK; Sarkar, FH	Establishment of a human pancreatic tumor xenograft model: Potential application for preclinical evaluation of novel therapeutic agents	PANCREAS	Pancreas	JAN	1998	Gastroenterology & Hepatology	WOS:000071059500004	37	0	1557	1999	2017	2016	0				42.0811
KM20	Human	Colon carcinoma	CVCL_L095	HT-29	Human	Colon carcinoma	CVCL_0320	Roschke et al, 2005	15703300	Wang, QD; Li, N; Wang, XF; Kim, MM; Evers, BM	Augmentation of sodium butyrate-induced apoptosis by phosphatidylinositol 3 '-kinase inhibition in the KM20 human colon cancer cell line	CLIN CANCER RES	Clin. Cancer Res.	JUN	2002	Oncology	WOS:000176141900036	49	18	3248	2003	2017	2014	595	1997	2017	2006	66.2857	33.0556
KM20L2 (KM20 derivative)	Human	Colon carcinoma	CVCL_D889	HT-29	Human	Colon carcinoma	CVCL_0320	Roschke et al, 2005	15703300										6					206	1994	2017	2011		34.3333
KM-3	Human	Leukemia, acute lymphoblastic, B cell precursor	CVCL_0011	REH	Human	Leukemia, acute lymphoblastic, B cell precursor	CVCL_1650	Drexler et al, 2003	12592342	SCHNEIDER, U; SCHWENK, HU; BORNKAMM, G	CHARACTERIZATION OF EBV-GENOME NEGATIVE NULL AND T-CELL LINES DERIVED FROM CHILDREN WITH ACUTE LYMPHOBLASTIC LEUKEMIA AND LEUKEMIC TRANSFORMED NON-HODGKIN LYMPHOMA	INT J CANCER	Int. J. Cancer		1977	Oncology	WOS:A1977DG12900004	449	44	15469	1978	2017	2016	600	1982	2017	2013	34.4521	13.6364
KM3	Human	Melanoma	CVCL_1R51	Unknown	Rat	Not specified	None	Moseley et al, 2003	12740908										61					1118	1989	2017	2016		18.3279
KMS-21-BM	Human	Myeloma	CVCL_2991	Unknown	Human	Unknown	None	Drexler et al, 2003	12592342	Otsuki, T; Hata, H; Harada, N; Matsuzaki, H; Yata, K; Wada, H; Yawata, Y; Ueki, A; Yamada, O	Cellular biological differences between human myeloma cell lines KMS-12-PE and KMS-12-BM established from a single patient	INT J HEMATOL	Int. J. Hematol.	AUG	2000	Hematology	WOS:000089800200015	19	2	510	2002	2017	2007	13	2002	2016	2008	26.8421	6.5
KMT-2	Human	Umbilical cord blood	CVCL_5301	KG-1	Human	Leukemia	CVCL_0374	Yoshino et al, 2006	16643607	TAMURA, S; SUGAWARA, M; TANAKA, H; TEZUKA, E; NIHIRA, S; MIYAMOTO, C; SUDA, T; OHTA, Y	A NEW HEMATOPOIETIC-CELL LINE, KMT-2, HAVING HUMAN INTERLEUKIN-3 RECEPTORS	BLOOD	Blood	2001-08-01	1990	Hematology	WOS:A1990DR56700010	23	6	1641	1998	2017	1998	350	1990	2017	1995	71.3478	58.3333
KNS-89	Human	Gliosarcoma	CVCL_2800	U-251 MG	Human	Glioblastoma	CVCL_0021	JCRB website	No PMID										0					0
KOSC-3	Human	Oral carcinoma	CVCL_2789	Ca9-22	Human	Oral carcinoma	CVCL_1102	JCRB website	No PMID	INAGAKI, T; MATSUWARI, S; TAKAHASHI, R; SHIMADA, KK; FUJIE, K; MAEDA, S	ESTABLISHMENT OF HUMAN ORAL-CANCER CELL-LINES (KOSC-2 AND KOSC-3) CARRYING P53 AND C-MYC ABNORMALITIES BY GENETICIN TREATMENT	INT J CANCER	Int. J. Cancer	2015-01-01	1994	Oncology	WOS:A1994MT12100025	13	4	232	1996	2017	2008	26	1994	2017	2001	17.8462	6.5
KP-1N	Human	Pancreatic carcinoma	CVCL_3002	PANC-1	Human	Pancreatic carcinoma	CVCL_0480	JCRB website	No PMID	IKEDA, Y; EZAKI, M; HAYASHI, I; YASUDA, D; NAKAYAMA, K; KONO, A	ESTABLISHMENT AND CHARACTERIZATION OF HUMAN PANCREATIC-CANCER CELL-LINES IN TISSUE-CULTURE AND IN NUDE-MICE	JPN J CANCER RES	Jpn. J. Cancer Res.	OCT	1990	Oncology	WOS:A1990ED72900005	43	4	915	1992	2017	2014	158	1998	2017	2003	21.2791	39.5
KPB-M15	Human	Leukemia, chronic myeloid, blast crisis	CVCL_5308	KYO-1	Human	Leukemia, chronic myeloid, blast crisis	CVCL_2095	Drexler et al, 2003	12592342	KAMAMOTO, T; OHKUBO, T; SAKODA, H; TANIGUCHI, Y; KITA, K; YOSHIDA, Y; UCHINO, H	ESTABLISHMENT OF 2 PH1 CHROMOSOME-POSITIVE CELL-LINES, KPB-M8 AND KPB-M15	JPN J CLIN ONCOL	Jpn. J. Clin. Oncol.	JUN	1986	Oncology	WOS:A1986D615500001	4	6	125	1989	2017	2006	108	1987	2017	2005	31.25	18
KPL-1	Human	Breast carcinoma	CVCL_2094	MCF-7	Human	Breast carcinoma	CVCL_0031	DSMZ website	No PMID	KUREBAYASHI, J; KUROSUMI, M; SONOO, H	A NEW HUMAN BREAST-CANCER CELL-LINE, KPL-1 SECRETES TUMOR-ASSOCIATED ANTIGENS AND GROWS RAPIDLY IN FEMALE ATHYMIC NUDE-MICE	BRIT J CANCER	Br. J. Cancer	APR	1995	Oncology	WOS:A1995QQ31200034	48	28	2448	1996	2017	2006	754	1996	2017	2006	51	26.9286
KP-P1	Human	Prostate carcinoma	CVCL_D283	HeLa	Human	Cervical adenocarcinoma	CVCL_0030	Nelson-Rees et al, 1981	6451928										0					0
KSY-1	Human	Sarcoma (Kaposi)	CVCL_F660	T-24	Human	Bladder carcinoma	CVCL_0554	Stürzl et al, 2012; ATCC FAQ #1061	22987579	LUNARDIISKANDAR, Y; GILL, P; LAM, VH; ZEMAN, RA; MICHAELS, F; MANN, DL; REITZ, MS; KAPLAN, M; BERNEMAN, ZN; CARTER, D; BRYANT, JL; GALLO, RC	ISOLATION AND CHARACTERIZATION OF AN IMMORTAL NEOPLASTIC CELL-LINE (KS Y-1) FROM AIDS-ASSOCIATED KAPOSIS-SARCOMA	J NATL CANCER I	J. Natl. Cancer Inst.	2005-07-01	1995	Oncology	WOS:A1995RF70600010	88	9	2825	1996	2017	2002	174	2000	2017	2006	32.1023	19.3333
KU7	Human	Bladder carcinoma	CVCL_4714	HeLa	Human	Cervical adenocarcinoma	CVCL_0030	Jäger et al, 2013	23500642										26					685	1998	2017	2014		26.3462
KU-YS	Human	Neuroblastoma	CVCL_E131	KU-SN	Human	Neuroectodermal tumor	CVCL_8730	RIKEN website	No PMID										0					0
L-132	Human	Lung cells, embryonic	CVCL_1908	HeLa	Human	Cervical adenocarcinoma	CVCL_0030	Lavappa, 1978; Nelson-Rees et al, 1981	566722, 6451928	DAVIS, EV; BOLIN, VS	CONTINUOUS CULTIVATION OF ISOGENOUS CELL LINES FROM THE HUMAN EMBRYO	FED PROC			1960	Biology	WOS:A1960WQ73002313	53	57	1727	1961	2017	1982	1212	1972	2017	2016	32.5849	21.2632
L-41 (J96 derivative)	Human	Leukemia, bone marrow	CVCL_7170	HeLa	Human	Cervical adenocarcinoma	CVCL_0030	ECACC website	No PMID										70					1221	1992	2017	2016		17.4429
LC5 (L-132 derivative)	Human	Lung cells, embryonic	CVCL_5G52	HeLa	Human	Cervical adenocarcinoma	CVCL_0030	Lavappa, 1978; Nelson-Rees et al, 1981	566722, 6451928										17					431	1992	2017	2010		25.3529
LC5-HIV (L-132 derivative)	Human	Lung cells, embryonic	CVCL_5G53	HeLa	Human	Cervical adenocarcinoma	CVCL_0030	Lavappa, 1978; Nelson-Rees et al, 1981	566722, 6451928	MELLERT, W; KLEINSCHMIDT, A; SCHMIDT, J; FESTL, H; EMLER, S; ROTH, WK; ERFLE, V	INFECTION OF HUMAN FIBROBLASTS AND OSTEOBLAST-LIKE CELLS WITH HIV-1	AIDS	Aids	JUN	1990	Immunology; Infectious Diseases; Virology	WOS:A1990DL47900006	77	0	2760	1992	2017	1996	0				35.8442
LED-Ti	Human	Cervical carcinoma	CVCL_8438	HeLa	Human	Cervical adenocarcinoma	CVCL_0030	Nelson-Rees et al, 1981	6451928										0					0
LLC-15MB	Human	Breast carcinoma	CVCL_B055	M14	Human	Melanoma	CVCL_1395	Thompson et al, 2004	15679051										0					0
LN-319	Human	Glioma, anaplastic astrocytoma	CVCL_3958	LN-992	Human	Glioblastoma	CVCL_6845	Bady et al, 2012	22570425										2					170	1995	2014	1998		85
LN-443	Human	Glioblastoma	CVCL_3960	LN-444	Human	Glioblastoma, recurrence (different donor)	CVCL_3961	Bady et al, 2012	22570425										0					0
LR10.6	Human	Leukemia, acute lymphoblastic, B cell precursor	CVCL_8260	NALM-6	Human	Leukemia, acute lymphoblastic, B cell precursor	CVCL_0092	MacLeod et al, 1999; Drexler et al, 2003	10508494, 12592342	InglesEsteve, J; Aventin, A; Azqueta, C; Kadar, E; Bothner, KM; Amill, B; Limon, A; Lopez, JG	A new human cell line with pre-B cell phenotype and t(5;12)	LEUKEMIA	Leukemia	JUL	1997	Oncology; Hematology	WOS:A1997XK27800020	4	1	302	2000	2017	2008	4	1999	2006	1999	75.5	4
LT-1	Frog, grass	Kidney, renal adenocarcinoma	CVCL_1R49	TH and FHM	TH = box turtle; FHM = fathead minnow	TH = heart; FHM = unspecified	CVCL_3820 / CVCL_4324	Nelson-Rees et al, 1981	6451928										35					1691	1971	2017	2010		48.3143
LU	Human	Lung cells, fetal	CVCL_M631	HeLa	Human	Cervical adenocarcinoma	CVCL_0030	Nelson-Rees et al, 1981	6451928										56					2091	1992	2017	2013		37.3393
LU 106	Human	Lung cells, embryonic	CVCL_8892	HeLa	Human	Cervical adenocarcinoma	CVCL_0030	Nelson-Rees et al, 1981	6451928	HENEEN, WK; NICHOLS, WW; LEVAN, A; NORRBY, E	STUDIES ON SYNCYTIA FORMATION IN A CELL LINE (LU 106) OF HUMAN ORIGIN AFTER TREATMENT WITH MEASLES VIRUS	HEREDITAS-GENETISK A			1967	Genetics & Heredity	WOS:A1967A438900011	8	2	235	1970	2016	1974	97	1968	2003	1976	29.375	48.5
Lu-130	Human	Lung carcinoma	CVCL_6862	Lu-134A, B	Human	Lung carcinoma	CVCL_1387 / CVCL_1388	Yoshino et al, 2006	16643607										3					45	1993	2017	2010		15
M10T	Human	Synovial cell	CVCL_M094	HeLa	Human	Cervical adenocarcinoma	CVCL_0030	Nelson-Rees et al, 1981	6451928										1					0					0
M4A4 and derivatives (MDA-MB-435 derivatives)	Human	Breast carcinoma	CVCL_B057	M14	Human	Melanoma	CVCL_1395	ATCC website	No PMID										12					330	2004	2017	2012		27.5
MA-1	Human	Lymphoma, MALT	CVCL_M665	Pfeiffer	Human	Lymphoma, non- Hodgkin	CVCL_3326	Capes-Davis et al, 2013	23907998	Kuo, SH; Weng, WH; Chen, ZH; Hsu, PN; Wu, MS; Lin, CW; Jeng, HJ; Yeh, KH; Tsai, HJ; Chen, LT; Cheng, AL	Establishment of a Novel MALT Lymphoma Cell Line, Ma-1, from a Patient with t(14;18)(q32;q2 1)-Positive Helicobacter Pylori-Independent Gastric MALT Lymphoma	GENE CHROMOSOME CANC	Gene Chromosomes Cancer	NOV	2011	Oncology; Genetics & Heredity	WOS:000295208800006	7	94	26	2013	2017	2014	2082	1991	2017	2016	3.71429	22.1489
MA-104	Monkey, Rhesus (Macaca mulatta )	Kidney, embryonic renal cells	CVCL_3845	Unknown, possibly Vero	Monkey, African green (Cercopithecus aethiops )	Kidney, normal renal cells	None	Whitaker and Hayward, 1985; Milanesi et al, 2003; ATCC FAQ #1067	4043530, 14505435										136					2930	1982	2017	2013		21.5441
MA-111	Rabbit	Kidney, newborn	CVCL_U963	Unknown, possibly Vero	Monkey, African green (Cercopithecus aethiops )	Kidney, normal renal cells	None	Nelson-Rees et al, 1981	6451928										0					0
MA-160	Human	Prostate adenoma	CVCL_8261	HeLa	Human	Cervical adenocarcinoma	CVCL_0030	Nelson-Rees, 1977; Nelson-Rees et al, 1981	562836, 6451928	FRALEY, EE; ECKER, S; VINCENT, MM	SPONTANEOUS IN-VITRO NEOPLASTIC TRANSFORMATION OF ADULT HUMAN PROSTATIC EPITHELIUM	SCIENCE	Science		1970	Multidisciplinary Sciences	WOS:A1970H606500022	55	6	3516	1972	2017	2005	56	1974	2017	1980	63.9273	9.33333
Mash-1	Human	Schwannoma	CVCL_8158	MMac	Human	Melanoma	CVCL_5951	Yoshino et al, 2006; ICLAC correspondence	16643607	Endo, H; Utani, A; Shinkai, H	Desert hedgehog signalling pathway is involved in the proliferation of a malignant peripheral nerve sheath tumour-derived cell line from neurofibromatosis type 1	BRIT J DERMATOL	Br. J. Dermatol.	OCT	2002	Dermatology	WOS:000178377600041	4	73	150	2006	2017	2014	2576	1992	2017	2011	37.5	35.2877
MaTu	Human	Breast carcinoma	CVCL_5328	HeLa	Human	Cervical adenocarcinoma	CVCL_0030	MacLeod et al, 1999	10508494	Petersen, OW; Gudjonsson, T; Villadsen, R	Epithelial progenitor cell lines as models of normal, breast morphogenesis and neoplasia	CELL PROLIFERAT	Cell Prolif.	OCT	2003	Cell Biology	WOS:000186360800004	43	35	1565	2005	2017	2012	977	1976	2017	2003	36.3953	27.9143
MC-4000	Human	Breast carcinoma	CVCL_5331	HeLa	Human	Cervical adenocarcinoma	CVCL_0030	MacLeod et al, 1999	10508494	Hambly, RJ; Double, JA; Thompson, MJ; Bibby, MC	Establishment and characterisation of new cell lines from human breast tumours initially established as tumour xenografts in NMRI nude mice	BREAST CANCER RES TR	Breast Cancer Res. Treat.	MAY	1997	Oncology	WOS:A1997WX77200007	18	1	1094	2000	2017	2013	1	2001	2001	2001	60.7778	1
McCoy	Human	Not specified	CVCL_3742	Strain L	Mouse	Connective tissue	CVCL_0462	Nelson-Rees et al, 1981	6451928	POMERAT, CM; KENT, SP; LOGIE, LC	IRRADIATION OF CELLS IN TISSUE CULTURE .1. GIANT CELL INDUCTION IN STRAIN CULTURES VERSUS ELEMENTS FROM PRIMARY EXPLANTS	Z ZELLFORSCH MIK ANA			1957	Cell Biology; Microbiology	WOS:A1957WP81400003	51	401	946	1958	2017	2013	6467	1966	2017	2009	18.549	16.1272
MCF-7/AdrR (NCI/ADR-RES)	Human	Breast carcinoma	CVCL_1452	OVCAR-8	Human	Ovarian carcinoma	CVCL_1629	Liscovitch and Ravid, 2007	16504380	Scudiero, DA; Monks, A; Sausville, EA	Cell line designation change: Multidrug-resistant cell line in the NCI anticancer screen	J NATL CANCER I	J. Natl. Cancer Inst.	2003-06-01	1998	Oncology	WOS:000074005100016	74	45	4275	2000	2017	2016	1849	1990	2017	2010	57.7703	41.0889
MDA-MB-435	Human	Breast carcinoma	CVCL_0417	M14	Human	Melanoma	CVCL_1395	Ellison et al, 2002; Christgen et al, 2007; Rae et al, 2007	12354931, 17786032, 17004106	CAILLEAU, R; OLIVE, M; CRUCIGER, QVJ	LONG-TERM HUMAN BREAST CARCINOMA CELL LINES OF METASTATIC ORIGIN - PRELIMINARY CHARACTERIZATION	IN VITRO CELL DEV B			1978	Pathology	WOS:A1978GB97200004	378	1229	22143	1980	2017	2016	40020	1992	2017	2016	58.5794	32.5631
MDA-N (MDA-MB-435 derivative)	Human	Breast carcinoma, HER2/ERBB2- transfected	CVCL_1910	M14	Human	Melanoma	CVCL_1395	Lorenzi et al, 2009	19372543										14					528	1997	2017	2014		37.7143
MDS	Human	Leukemia, chronic myelomonocytic	CVCL_L807	JURKAT	Human	Leukemia, acute lymphoblastic, T cell	CVCL_0065	Drexler et al, 2003	12592342	BANERJEE, R; BEKESI, JG; TARCSAFALVI, A; SPERBER, K; DEAK, G; CHOI, HSH; PARONETTO, F; HOLLAND, JF; ACS, G	PRODUCTIVE NONLYTIC HUMAN-IMMUNODEFICIENCY-VIRUS TYPE-1 REPLICATION IN A NEWLY ESTABLISHED HUMAN LEUKEMIA-CELL LINE	P NATL ACAD SCI USA	Proc. Natl. Acad. Sci. U. S. A.	2001-11-01	1992	Multidisciplinary Sciences	WOS:A1992JW79800005	17	156	635	1995	2017	2008	2635	1994	2017	2016	37.3529	16.891
MEL-HO	Human	Melanoma	CVCL_1402	MEL-HO, MEL-WEI (synonymous cell lines, donor origin unknown)	Human	Unknown	CVCL_1402 / CVCL_3981	MacLeod et al, 1999	10508494	HOLZMANN, B; LEHMANN, JM; ZIEGLERHEITBROCK, HWL; FUNKE, I; RIETHMULLER, G	GLYCOPROTEIN P3.58, ASSOCIATED WITH TUMOR PROGRESSION IN MALIGNANT-MELANOMA, IS A NOVEL LEUKOCYTE ACTIVATION ANTIGEN	INT J CANCER	Int. J. Cancer	2015-04-01	1988	Oncology	WOS:A1988N034200011	45	9	3042	1989	2017	1993	72	1997	2017	2010	67.6	8
MEL-WEI	Human	Melanoma	CVCL_3981	MEL-HO, MEL-WEI (synonymous cell lines, donor origin unknown)	Human	Unknown	CVCL_1402 / CVCL_3981	MacLeod et al, 1999	10508494	JOHNSON, JP; DEMMERDIECKMANN, M; MEO, T; HADAM, MR; RIETHMULLER, G	SURFACE-ANTIGENS OF HUMAN-MELANOMA CELLS DEFINED BY MONOCLONAL-ANTIBODIES .1. BIOCHEMICAL-CHARACTERIZATION OF 2 ANTIGENS FOUND ON CELL-LINES AND FRESH TUMORS OF DIVERSE TISSUE ORIGIN	EUR J IMMUNOL	Eur. J. Immunol.		1981	Immunology	WOS:A1981MS29000014	101	2	4489	1982	2017	1994	19	1995	2014	1999	44.4455	9.5
MGH-U1 (EJ)	Human	Bladder carcinoma	CVCL_2443	T-24	Human	Bladder carcinoma	CVCL_0554	O'Toole et al, 1983; Lin et al, 1985	6823318, 4027986	Establishment and characterization of a new human cell line (EJ) derived from endometrial carcinoma.	Establishment and characterization of a new human cell line (EJ) derived from endometrial carcinoma.							2	93	1	2017	2017	2017	1949	1979	2017	2003	0.5	20.957
MGH-U2 (HM)	Human	Bladder carcinoma	CVCL_9826	T-24	Human	Bladder carcinoma	CVCL_0554	O'Toole et al, 1983; Lin et al, 1985	6823318, 4027986	LIN, CW; LIN, JC; PROUT, GR	ESTABLISHMENT AND CHARACTERIZATION OF FOUR HUMAN BLADDER-TUMOR CELL-LINES AND SUBLINES WITH DIFFERENT DEGREES OF MALIGNANCY	CANCER RES	Cancer Res.		1985	Oncology	WOS:A1985ARH6200059	75	0	1531	1987	2017	2010	0				20.4133
MHH-225	Human	Leukemia, acute myeloid, M7	CVCL_8894	JURKAT	Human	Leukemia, acute lymphoblastic, T cell	CVCL_0065	Drexler et al, 2003	12592342	HASSAN, HT; PETERSHOFEN, E; LUX, E; FONATSCH, C; HEIL, G; FREUND, M	ESTABLISHMENT AND CHARACTERIZATION OF A NOVEL CD34-POSITIVE HUMAN MYELOID-LEUKEMIA CELL-LINE - MHH225 GROWING IN SERUM-FREE CULTURE	ANN HEMATOL	Ann. Hematol.	SEP	1995	Hematology	WOS:A1995RZ16300002	4	1	162	1999	2017	2011	7	1994	2001	1995	40.5	7
Minnesota EE	Human	Esophageal epithelium	CVCL_8264	HeLa	Human	Cervical adenocarcinoma	CVCL_0030	Gartler, 1967; Lavappa, 1978; Nelson-Rees et al, 1981	4864103, 566722, 6451928	SYVERTON, JT; MCLAREN, LC	HUMAN CELLS IN CONTINUOUS CULTURE .I. DERIVATION OF CELL STRAINS FROM ESOPHAGUS, PALATE, LIVER, AND LUNG	CANCER RES	Cancer Res.		1957	Oncology	WOS:A1957WA85800015	78	0	4712	1959	2017	1982	0				60.4103
MKB-1	Human	Leukemia, acute myeloid	CVCL_8265	CCRF-CEM	Human	Leukemia, acute lymphoblastic, T cell	CVCL_0207	MacLeod et al, 1999; Drexler et al, 2003	10508494, 12592342										0					0
MKN28	Human	Gastric carcinoma	CVCL_1416	MKN74	Human	Gastric carcinoma	CVCL_2791	JCRB website	No PMID	MOTOYAMA, T; HOJO, H; WATANABE, H	COMPARISON OF 7 CELL-LINES DERIVED FROM HUMAN GASTRIC CARCINOMAS	ACTA PATHOL JAPON		JAN	1986	Pathology	WOS:A1986AYD1900007	225	281	7308	1989	2017	2003	6147	1993	2017	2016	32.48	21.8754
MOBS-1	Human	Leukemia, acute myeloid, M5	CVCL_8442	U-937	Human	Lymphoma, histiocytic	CVCL_0007	Drexler et al, 2003	12592342										0					0
MOLT-15	Human	Leukemia, acute lymphoblastic, T cell	CVCL_8150	CTV-1	Human	Leukemia, acute myeloid, M5	CVCL_1150	MacLeod et al, 1999; Drexler et al, 2003	10508494, 12592342										1					1	2000	2000	2000		1
MPanc-96	Human	Pancreatic carcinoma	CVCL_7165	AsPC-1	Human	Pancreatic carcinoma	CVCL_0152	ATCC website	No PMID										5					272	1999	2017	2012		54.4
MRO87-1	Human	Thyroid, follicular carcinoma	CVCL_6310	HT-29	Human	Colon carcinoma	CVCL_0320	Schweppe et al, 2008	18713817										1					321	2008	2017	2013		321
MS (Monkey Stable)	Monkey	Kidney, normal renal cells	CVCL_4243	HeLa	Human	Cervical adenocarcinoma	CVCL_0030	Milanesi et al, 2003	14505435										164					4959	1959	2017	2016		30.2378
MT-1 [Multiple cell lines with same name, see Cellosaurus]	Human	Breast carcinoma	CVCL_0441	HeLa	Human	Cervical adenocarcinoma	CVCL_0030	MacLeod et al, 1999	10508494	NAUNDORF, H; REWASOWA, EC; FICHTNER, I; BUTTNER, B; BECKER, M; GORLICH, M	CHARACTERIZATION OF 2 HUMAN MAMMARY CARCINOMAS, MT-1 AND MT-3, SUITABLE FOR INVIVO TESTING OF ETHER LIPIDS AND THEIR DERIVATIVES	BREAST CANCER RES TR	Breast Cancer Res. Treat.		1992	Oncology	WOS:A1992JW91900010	40	NA	1685	1995	2017	2013	NA				42.125
MT-3 [Multiple cell lines with same name, see Cellosaurus]	Human	Breast carcinoma	CVCL_2129	LS-174T (LS-180 derivative)	Human	Colon carcinoma	CVCL_1384	Yu et al, 2015	25877200	NAUNDORF, H; REWASOWA, EC; FICHTNER, I; BUTTNER, B; BECKER, M; GORLICH, M	CHARACTERIZATION OF 2 HUMAN MAMMARY CARCINOMAS, MT-1 AND MT-3, SUITABLE FOR INVIVO TESTING OF ETHER LIPIDS AND THEIR DERIVATIVES	BREAST CANCER RES TR	Breast Cancer Res. Treat.		1992	Oncology	WOS:A1992JW91900010	40	NA	1685	1995	2017	2013	NA				42.125
MUTZ-1	Human	Leukemia, acute myeloid, M2	CVCL_1431	Namalwa	Human	Lymphoma, Burkitt	CVCL_0067	Drexler et al, 2009	19344951	Steube, KG; Gignac, SM; Hu, ZB; Teepe, D; Harms, D; Kabisch, H; Gaedicke, G; HansenHagge, T; MacLeod, RAF; Quentmeier, H; Drexler, HG	In vitro culture studies of childhood myelodysplastic syndrome: Establishment of the cell line MUTZ-1	LEUKEMIA LYMPHOMA	Leuk. Lymphoma	APR	1997	Oncology; Hematology	WOS:A1997XA30800016	16	22	200	1998	2017	2012	181	1998	2017	2013	12.5	8.22727
MV522	Human	Lung carcinoma	CVCL_7204	HT-29	Human	Colon carcinoma	CVCL_0320	ATCC FAQ #1075	No PMID	VARKI, NM; ROOME, L; SPARKES, RS; MILLER, JE	MICROSCOPIC METASTASIS OF A HUMAN-LUNG CARCINOMA CELL-LINE IN ATHYMIC NUDE-MICE - ISOLATION OF A METASTATIC VARIANT	INT J CANCER	Int. J. Cancer	2015-07-01	1987	Oncology	WOS:A1987J177700008	25	27	461	1990	2017	2000	791	1995	2017	2002	18.44	29.2963
NC-37	Human	Lymphoblastoid cell line, normal donor	CVCL_3042	Raji	Human	Lymphoma, Burkitt	CVCL_0511	JCRB website	No PMID										23					1033	1974	2017	1998		44.913
NCC16	Human	Cervical carcinoma	CVCL_U219	PHK16-0b	Human	Skin, immortalised keratinocytes	CVCL_3123	JCRB website	No PMID	Ohta, Y; Tsutsumi, K; Kikuchi, K; Yasumoto, S	Two distinct human uterine cervical epithelial cell lines established after transfection with human papillomavirus 16 DNA	JPN J CANCER RES	Jpn. J. Cancer Res.	JUL	1997	Oncology	WOS:A1997XT41600008	3	1	111	2001	2017	2010	4	1999	2017	2017	37	4
NCI-H1264	Human	Lung carcinoma	CVCL_3970	NCI-H157, NCI-H1264 (synonymous cell lines, donor origin unknown)	Human	Lung carcinoma	CVCL_0463 / CVCL_3970	ATCC FAQ #930, #931	No PMID	Phelps, RM; Johnson, BE; Ihde, DC; Gazdar, AF; Carbone, DP; Linnoila, PRMRI; Matthews, MJ; Bunn, PA; Carney, D; Minna, JD; Mulshine, JL	NCI-Navy Medical Oncology Branch cell line data base	J CELL BIOCHEM	J. Cell. Biochem.		1996	Biochemistry & Molecular Biology; Cell Biology	WOS:A1996UV11300006	52	1	2641	1999	2017	2014	8	2003	2011	2008	50.7885	8
NCI-H1304	Human	Lung carcinoma, small cell	CVCL_1462	NCI-H1304, NCI-H1870 (synonymous cell lines, donor origin unknown)	Human	Lung carcinoma, small cell	CVCL_1502 / CVCL_1462	ATCC FAQ #1069	No PMID	Phelps, RM; Johnson, BE; Ihde, DC; Gazdar, AF; Carbone, DP; Linnoila, PRMRI; Matthews, MJ; Bunn, PA; Carney, D; Minna, JD; Mulshine, JL	NCI-Navy Medical Oncology Branch cell line data base	J CELL BIOCHEM	J. Cell. Biochem.		1996	Biochemistry & Molecular Biology; Cell Biology	WOS:A1996UV11300006	52	1	2641	1999	2017	2014	0				50.7885	0
NCI-H1514	Human	Lung carcinoma	CVCL_4363	Unknown	Human	Unknown	None	Durkin et al, 2000; ATCC website	10949990	Phelps, RM; Johnson, BE; Ihde, DC; Gazdar, AF; Carbone, DP; Linnoila, PRMRI; Matthews, MJ; Bunn, PA; Carney, D; Minna, JD; Mulshine, JL	NCI-Navy Medical Oncology Branch cell line data base	J CELL BIOCHEM	J. Cell. Biochem.		1996	Biochemistry & Molecular Biology; Cell Biology	WOS:A1996UV11300006	52	1	2641	1999	2017	2014	0				50.7885	0
NCI-H157	Human	Lung carcinoma	CVCL_0463	NCI-H157, NCI-H1264 (synonymous cell lines, donor origin unknown)	Human	Lung carcinoma	CVCL_0463 / CVCL_3970	ATCC FAQ #930, #931	No PMID	Phelps, RM; Johnson, BE; Ihde, DC; Gazdar, AF; Carbone, DP; Linnoila, PRMRI; Matthews, MJ; Bunn, PA; Carney, D; Minna, JD; Mulshine, JL	NCI-Navy Medical Oncology Branch cell line data base	J CELL BIOCHEM	J. Cell. Biochem.		1996	Biochemistry & Molecular Biology; Cell Biology	WOS:A1996UV11300006	52	1	2641	1999	2017	2014	1601	1987	2017	2016	50.7885	1601
NCI-H1622	Human	Lung carcinoma	CVCL_4364	Unknown	Human	Unknown	None	ATCC website	No PMID	Phelps, RM; Johnson, BE; Ihde, DC; Gazdar, AF; Carbone, DP; Linnoila, PRMRI; Matthews, MJ; Bunn, PA; Carney, D; Minna, JD; Mulshine, JL	NCI-Navy Medical Oncology Branch cell line data base	J CELL BIOCHEM	J. Cell. Biochem.		1996	Biochemistry & Molecular Biology; Cell Biology	WOS:A1996UV11300006	52	1	2641	1999	2017	2014	0				50.7885	0
NCI-H1870	Human	Lung carcinoma, small cell	CVCL_1502	NCI-H1304, NCI-H1870 (synonymous cell lines, donor origin unknown)	Human	Lung carcinoma, small cell	CVCL_1502 / CVCL_1462	ATCC FAQ #1069	No PMID	Phelps, RM; Johnson, BE; Ihde, DC; Gazdar, AF; Carbone, DP; Linnoila, PRMRI; Matthews, MJ; Bunn, PA; Carney, D; Minna, JD; Mulshine, JL	NCI-Navy Medical Oncology Branch cell line data base	J CELL BIOCHEM	J. Cell. Biochem.		1996	Biochemistry & Molecular Biology; Cell Biology	WOS:A1996UV11300006	52	1	2641	1999	2017	2014	0				50.7885	0
NCI-H249	Human	Lung carcinoma, small cell	CVCL_A537	NCI-H69	Human	Lung carcinoma, small cell	CVCL_1579	ATCC FAQ #1073	No PMID	Phelps, RM; Johnson, BE; Ihde, DC; Gazdar, AF; Carbone, DP; Linnoila, PRMRI; Matthews, MJ; Bunn, PA; Carney, D; Minna, JD; Mulshine, JL	NCI-Navy Medical Oncology Branch cell line data base	J CELL BIOCHEM	J. Cell. Biochem.		1996	Biochemistry & Molecular Biology; Cell Biology	WOS:A1996UV11300006	52	1	2641	1999	2017	2014	289	1992	2017	2003	50.7885	289
NCI-H513	Human	Mesothelioma	CVCL_A570	NCI-H125	Human	Lung carcinoma	CVCL_3968	ATCC FAQ #1060	No PMID	Phelps, RM; Johnson, BE; Ihde, DC; Gazdar, AF; Carbone, DP; Linnoila, PRMRI; Matthews, MJ; Bunn, PA; Carney, D; Minna, JD; Mulshine, JL	NCI-Navy Medical Oncology Branch cell line data base	J CELL BIOCHEM	J. Cell. Biochem.		1996	Biochemistry & Molecular Biology; Cell Biology	WOS:A1996UV11300006	52	1	2641	1999	2017	2014	0				50.7885	0
NCI-H592	Human	Lung carcinoma, small cell	CVCL_A590	NCI-H69	Human	Lung carcinoma, small cell	CVCL_1579	ATCC FAQ #1070, #1073	No PMID	Phelps, RM; Johnson, BE; Ihde, DC; Gazdar, AF; Carbone, DP; Linnoila, PRMRI; Matthews, MJ; Bunn, PA; Carney, D; Minna, JD; Mulshine, JL	NCI-Navy Medical Oncology Branch cell line data base	J CELL BIOCHEM	J. Cell. Biochem.		1996	Biochemistry & Molecular Biology; Cell Biology	WOS:A1996UV11300006	52	1	2641	1999	2017	2014	0				50.7885	0
NCI-H60	Human	Lung carcinoma, small cell	CVCL_A592	NCI-N417	Human	Lung carcinoma, small cell	CVCL_1602	ATCC FAQ #1064	No PMID	Phelps, RM; Johnson, BE; Ihde, DC; Gazdar, AF; Carbone, DP; Linnoila, PRMRI; Matthews, MJ; Bunn, PA; Carney, D; Minna, JD; Mulshine, JL	NCI-Navy Medical Oncology Branch cell line data base	J CELL BIOCHEM	J. Cell. Biochem.		1996	Biochemistry & Molecular Biology; Cell Biology	WOS:A1996UV11300006	52	1	2641	1999	2017	2014	41	1993	2015	2006	50.7885	41
NCI-H630	Human	Metastatic sample	CVCL_1572	Mixture	Human	Unknown	None	ATCC FAQ #1065	No PMID	Phelps, RM; Johnson, BE; Ihde, DC; Gazdar, AF; Carbone, DP; Linnoila, PRMRI; Matthews, MJ; Bunn, PA; Carney, D; Minna, JD; Mulshine, JL	NCI-Navy Medical Oncology Branch cell line data base	J CELL BIOCHEM	J. Cell. Biochem.		1996	Biochemistry & Molecular Biology; Cell Biology	WOS:A1996UV11300006	52	1	2641	1999	2017	2014	380	1992	2017	2002	50.7885	380
NCI-H738	Human	Lung carcinoma	CVCL_4365	Unknown	Human	Unknown	None	ATCC website	No PMID	Phelps, RM; Johnson, BE; Ihde, DC; Gazdar, AF; Carbone, DP; Linnoila, PRMRI; Matthews, MJ; Bunn, PA; Carney, D; Minna, JD; Mulshine, JL	NCI-Navy Medical Oncology Branch cell line data base	J CELL BIOCHEM	J. Cell. Biochem.		1996	Biochemistry & Molecular Biology; Cell Biology	WOS:A1996UV11300006	52	1	2641	1999	2017	2014	0				50.7885	0
NCOL-1	Human	Intestinal cells, normal colon	CVCL_8375	LoVo	Human	Colon carcinoma	CVCL_0399	Melcher et al, 2005	15771911										6					64	2004	2017	2005		10.6667
NCTC 2544	Human	Skin epithelium	CVCL_0461	HeLa	Human	Cervical adenocarcinoma	CVCL_0030	Gartler, 1967; Lavappa, 1978; Nelson-Rees et al, 1981	4864103, 566722, 6451928										71					955	1992	2017	2013		13.4507
NCTC 3075	Human	Not specified	CVCL_8156	HeLa	Human	Cervical adenocarcinoma	CVCL_0030	Lavappa, 1978; Nelson-Rees et al, 1981	566722, 6451928	EVANS, VJ; BRYANT, JC; KERR, HA; SCHILLIN.EL	CHEMICALLY DEFINED MEDIA FOR CULTIVATION OF LONG-TERM CELL STRAINS FROM 4 MAMMALIAN SPECIES	EXP CELL RES	Exp. Cell Res.		1964	Oncology; Cell Biology	WOS:A19646094900001	188	0	7096	1966	2017	1985	0				37.7447
ND-1	Human	Prostate carcinoma	CVCL_4781	DU-145	Human	Prostate carcinoma	CVCL_0105	van Bokhoven et al, 2001	11304728	NARAYAN, P; DAHIYA, R	ESTABLISHMENT AND CHARACTERIZATION OF A HUMAN PRIMARY PROSTATIC ADENOCARCINOMA CELL-LINE (ND-1)	J UROLOGY	J. Urol.	NOV	1992	Urology & Nephrology	WOS:A1992JW46000070	49	65	3298	1995	2017	2008	2578	1992	2017	2007	67.3061	39.6615
NM2C5 and derivatives (MDA-MB-435 derivatives)	Human	Breast carcinoma	CVCL_B064	M14	Human	Melanoma	CVCL_1395	ATCC website	No PMID										8					258	2004	2017	2012		32.25
NOI-90	Human	Lymphoma, non- Hodgkin, natural killer cell	CVCL_8462	REH	Human	Leukemia, acute lymphoblastic, B cell precursor	CVCL_1650	Drexler et al, 2003	12592342										0					0
NOSE06	Human	Ovary, normal	CVCL_X010	DOV-13	Human	Ovarian carcinoma	CVCL_6774	Korch et al, 2012	22710073										0					0
NOSE07	Human	Ovary, normal	CVCL_X011	DOV-13	Human	Ovarian carcinoma	CVCL_6774	Korch et al, 2012	22710073										0					0
NPA87	Human	Thyroid, papillary carcinoma	CVCL_0467	M14	Human	Melanoma	CVCL_1395	Schweppe et al, 2008; Zhao et al, 2011	18713817, 21868764	Boghaert, ER; Ain, K; Taylor, K; Greenberg, VL; Fowler, C; Zimmer, SG	Quantitative and qualitative differences in growth, invasion and lung colonization of an anaplastic and a papillary human thyroid cancer cell line in vitro and in vivo	CLIN EXP METASTAS	Clin. Exp. Metastasis	OCT	1996	Oncology	WOS:A1996VP59000003	8	59	607	1998	2017	2009	566	1995	2017	2011	75.875	9.59322
NS-3	Human	Gastric carcinoma	CVCL_8377	COLO 201	Human	Colon carcinoma	CVCL_1987	JCRB website	No PMID										90					2377	1976	2017	2016		26.4111
OCM-3	Human	Melanoma, primary uveal	CVCL_6937	SK-MEL-28	Human	Melanoma, primary skin	CVCL_0526	Folberg et al, 2008; Griewank et al, 2012	18689700, 22236444										3					61	1996	2017	2016		20.3333
OCM-8	Human	Melanoma, primary uveal	CVCL_6938	SK-MEL-28	Human	Melanoma, primary skin	CVCL_0526	Folberg et al, 2008; Griewank et al, 2012	18689700, 22236444										0					0
OCUM-6	Human	Gastric carcinoma	CVCL_8387	OCUM-11	Human	Gastric carcinoma	CVCL_8379	JCRB website	No PMID	Murahashi, K; Yashiro, M; Takenaka, C; Matsuoka, T; Ohira, M; Chung, KHY	Establishment of a new scirrhous gastric cancer cell line with loss of heterozygosity at E-cadherin locus	INT J ONCOL	Int. J. Oncol.	NOV	2001	Oncology	WOS:000171829200024	6	1	67	2004	2017	2011	6	2003	2009	2004	11.1667	6
OE	Human	Endometrium	CVCL_J350	HeLa	Human	Cervical adenocarcinoma	CVCL_0030	Nelson-Rees et al, 1981; Ogura et al, 1997	6451928, 9556756	ARATA, T; HASHIMOTO, K; TANAKA, Y; NAKAZUMA, Y; OGAWA, I	ESTABLISHMENT OF A NEW HUMAN CELL LINE DERIVED FROM NON-MALIGNANT ENDOMETRIUM	GANN			1971	Oncology	WOS:A1971L762700015	12	69	546	1972	2017	1978	898	1991	2017	2014	45.5	13.0145
OF	Human	Not specified	CVCL_M621	HeLa	Human	Cervical adenocarcinoma	CVCL_0030	Ogura et al, 1997	9556756										NA					NA
OLGA-PH-J/92 (OL-J/92)	Crayfish, Orconectes limosus	Brain, cerebral ganglion	CVCL_U272	Unknown	Unknown, similar to amoeba species	Unknown	None	Lee et al, 2011; ATCC website	21938590	Neumann, T; Kaiser, HE; Rath, FW	A permanent cell line of the crayfish Orconectes limosus as a potential model in comparative oncology	IN VIVO	In Vivo	SEP-OCT	2000	Medicine, Research & Experimental	WOS:000167164100019	10	2	273	2005	2017	2013	13	2003	2016	2013	27.3	6.5
ONCO-DG-1	Human	Thyroid, papillary carcinoma	CVCL_1882	OVCAR-3	Human	Ovarian carcinoma	CVCL_0465	DSMZ website	No PMID	GRIMM, D; HOFSTADTER, F; BAUER, J; SPRUSS, T; STEINBACH, P; BERNHARDT, G; MENZE, R	ESTABLISHMENT AND CHARACTERIZATION OF A HUMAN PAPILLARY THYROID-CARCINOMA CELL-LINE WITH OXYPHILIC DIFFERENTIATION (ONCO-DG 1)	VIRCHOWS ARCH B	Virchows Arch. B-Cell Molec. Pathol.	JUL	1992	Pathology	WOS:A1992JF15200004	19	5	675	1996	2017	2009	128	1993	2017	2014	35.5263	25.6
OS 187	Human	Sarcoma (osteosarcoma)	CVCL_1R50	HCT-15	Human	Colon carcinoma	CVCL_0292	Zhang et al, 2013 [retraction]	24046071										1					4	2010	2013	2010		4
OST	Human	Sarcoma (osteosarcoma)	CVCL_8399	HeLa	Human	Cervical adenocarcinoma	CVCL_0030	Personal communication, R. Nardone	No PMID										15					908	1993	2017	2007		60.5333
OU-AML-1	Human	Leukemia, acute myeloid, M4	CVCL_8391	OCI/AML2	Human	Leukemia, acute myeloid, M4	CVCL_1619	Drexler et al, 2003	12592342	Zheng, A; Castren, K; Saily, M; Savolainen, ER; Koistinen, P; Vahakangas, K	p53 status of newly established acute myeloid leukaemia cell lines	BRIT J CANCER	Br. J. Cancer	FEB	1999	Oncology	WOS:000078165200005	18	0	499	1999	2017	2013	0				27.7222
OU-AML-2	Human	Leukemia, acute myeloid, M2	CVCL_8392	OCI/AML2	Human	Leukemia, acute myeloid, M4	CVCL_1619	Drexler et al, 2003	12592342	Zheng, A; Castren, K; Saily, M; Savolainen, ER; Koistinen, P; Vahakangas, K	p53 status of newly established acute myeloid leukaemia cell lines	BRIT J CANCER	Br. J. Cancer	FEB	1999	Oncology	WOS:000078165200005	18	0	499	1999	2017	2013	0				27.7222
OU-AML-3	Human	Leukemia, acute myeloid, M4	CVCL_8393	OCI/AML2	Human	Leukemia, acute myeloid, M4	CVCL_1619	Drexler et al, 2003	12592342	Zheng, A; Castren, K; Saily, M; Savolainen, ER; Koistinen, P; Vahakangas, K	p53 status of newly established acute myeloid leukaemia cell lines	BRIT J CANCER	Br. J. Cancer	FEB	1999	Oncology	WOS:000078165200005	18	0	499	1999	2017	2013	0				27.7222
OU-AML-4	Human	Leukemia, acute myeloid, M2	CVCL_8394	OCI/AML2	Human	Leukemia, acute myeloid, M4	CVCL_1619	Drexler et al, 2003	12592342	Zheng, A; Castren, K; Saily, M; Savolainen, ER; Koistinen, P; Vahakangas, K	p53 status of newly established acute myeloid leukaemia cell lines	BRIT J CANCER	Br. J. Cancer	FEB	1999	Oncology	WOS:000078165200005	18	0	499	1999	2017	2013	0				27.7222
OU-AML-5	Human	Leukemia, acute myeloid, M5	CVCL_8395	OCI/AML2	Human	Leukemia, acute myeloid, M4	CVCL_1619	Drexler et al, 2003	12592342	Zheng, A; Castren, K; Saily, M; Savolainen, ER; Koistinen, P; Vahakangas, K	p53 status of newly established acute myeloid leukaemia cell lines	BRIT J CANCER	Br. J. Cancer	FEB	1999	Oncology	WOS:000078165200005	18	0	499	1999	2017	2013	0				27.7222
OU-AML-6	Human	Leukemia, acute myeloid, M1	CVCL_8396	OCI/AML2	Human	Leukemia, acute myeloid, M4	CVCL_1619	Drexler et al, 2003	12592342	Zheng, A; Castren, K; Saily, M; Savolainen, ER; Koistinen, P; Vahakangas, K	p53 status of newly established acute myeloid leukaemia cell lines	BRIT J CANCER	Br. J. Cancer	FEB	1999	Oncology	WOS:000078165200005	18	0	499	1999	2017	2013	0				27.7222
OU-AML-7	Human	Leukemia, acute myeloid, M4	CVCL_8397	OCI/AML2	Human	Leukemia, acute myeloid, M4	CVCL_1619	Drexler et al, 2003	12592342	Zheng, A; Castren, K; Saily, M; Savolainen, ER; Koistinen, P; Vahakangas, K	p53 status of newly established acute myeloid leukaemia cell lines	BRIT J CANCER	Br. J. Cancer	FEB	1999	Oncology	WOS:000078165200005	18	0	499	1999	2017	2013	0				27.7222
OU-AML-8	Human	Leukemia, acute myeloid, M4	CVCL_8398	OCI/AML2	Human	Leukemia, acute myeloid, M4	CVCL_1619	Drexler et al, 2003	12592342	Zheng, A; Castren, K; Saily, M; Savolainen, ER; Koistinen, P; Vahakangas, K	p53 status of newly established acute myeloid leukaemia cell lines	BRIT J CANCER	Br. J. Cancer	FEB	1999	Oncology	WOS:000078165200005	18	0	499	1999	2017	2013	0				27.7222
OV-1063	Human	Ovarian carcinoma	CVCL_4366	DU-145	Human	Prostate carcinoma	CVCL_0105	ATCC website; personal communication, E. Hall	No PMID	HOROWITZ, AT; TREVES, AJ; VOSS, R; OKON, E; FUKS, Z; DAVIDSON, L; BIRAN, S	A NEW HUMAN OVARIAN-CARCINOMA CELL-LINE - ESTABLISHMENT AND ANALYSIS OF TUMOR-ASSOCIATED MARKERS	ONCOLOGY	Oncology		1985	Oncology	WOS:A1985APS7700012	39	22	1362	1987	2017	2002	844	1993	2017	2002	34.9231	38.3636
OV2008 (A2008)	Human	Ovarian carcinoma	CVCL_0473	ME-180	Human	Cervical carcinoma	CVCL_1401	Korch et al, 2012	22710073										61					1228	1998	2017	2014		20.1311
Ovary1847	Human	Ovarian carcinoma	CVCL_D703	NIH:OVCAR-8	Human	Ovarian carcinoma	CVCL_1629	Korch et al, 2012	22710073	Hanrahan, AJ; Schultz, N; Westfal, ML; Sakr, RA; Giri, DD; Scarperi, S; Janikariman, M; Olvera, N; Stevens, EV; She, QB; Aghajanian, C; King, TA; de Stanchina, E; Spriggs, DR; Heguy, A; Taylor, BS; Sander, C; Rosen, N; Levine, DA; Solit, DB	Genomic Complexity and AKT Dependence in Serous Ovarian Cancer	CANCER DISCOV	Cancer Discov.	JAN	2012	Oncology	WOS:000299636100032	42	0	909	2012	2017	2016	0				21.6429
OVMIU	Human	Ovarian carcinoma	CVCL_3112	OVSAYO	Human	Ovarian carcinoma	CVCL_3115	JCRB website	No PMID	GORAI, I; NAKAZAWA, T; MIYAGI, E; HIRAHARA, F; NAGASHIMA, Y; MINAGUCHI, H	ESTABLISHMENT AND CHARACTERIZATION OF 2 HUMAN OVARIAN CLEAR-CELL ADENOCARCINOMA LINES FROM METASTATIC LESIONS WITH DIFFERENT PROPERTIES	GYNECOL ONCOL	Gynecol. Oncol.	APR	1995	Oncology; Obstetrics & Gynecology	WOS:A1995QR14400008	41	0	1153	1998	2017	2015	0				28.122
P1-1A3	Human	Thymic epithelium	CVCL_A042	SK-HEP-1	Human	Liver carcinoma	CVCL_0525	MacLeod et al, 1999	10508494	FERNANDEZ, E; VICENTE, A; ZAPATA, A; BRERA, B; LOZANO, JJ; MARTINEZ, C; TORIBIO, ML	ESTABLISHMENT AND CHARACTERIZATION OF CLONED HUMAN THYMIC EPITHELIAL-CELL LINES - ANALYSIS OF ADHESION MOLECULE EXPRESSION AND CYTOKINE PRODUCTION	BLOOD	Blood	2001-06-01	1994	Hematology	WOS:A1994NN98800019	69	0	2124	1995	2017	2009	0				30.7826
P1-4D6	Human	Thymic epithelium	CVCL_A046	SK-HEP-1	Human	Liver carcinoma	CVCL_0525	MacLeod et al, 1999	10508494	FERNANDEZ, E; VICENTE, A; ZAPATA, A; BRERA, B; LOZANO, JJ; MARTINEZ, C; TORIBIO, ML	ESTABLISHMENT AND CHARACTERIZATION OF CLONED HUMAN THYMIC EPITHELIAL-CELL LINES - ANALYSIS OF ADHESION MOLECULE EXPRESSION AND CYTOKINE PRODUCTION	BLOOD	Blood	2001-06-01	1994	Hematology	WOS:A1994NN98800019	69	0	2124	1995	2017	2009	0				30.7826
P39/TSUGANE (P39/TSU)	Human	Leukemia, acute myeloid, M2	CVCL_0478	HL-60	Human	Leukemia, acute myeloid, M2	CVCL_0002	Drexler et al, 2003; JCRB website	12592342	NAGAI, M; SEKI, S; KITAHARA, T; ABE, T; MINATO, K; WATANABE, S; SHIMOYAMA, M	A NOVEL HUMAN MYELOMONOCYTOID CELL-LINE, P39/TSUGANE, DERIVED FROM OVERT LEUKEMIA FOLLOWING MYELODYSPLASTIC SYNDROME	GANN			1984	Oncology	WOS:A1984ABS8400013	13	5	288	1986	2017	2010	50	1984	2015	1996	22.1538	10
Panc 01.28	Human	Pancreatic adenocarcinoma	CVCL_7666	Panc 01.28, Panc 06.03 (synonymous cell lines, donor origin unknown)	Human	Pancreatic adenocarcinoma	CVCL_7666 / CVCL_7665	Yu et al, 2015	25877200	Jaffee, EM; Schutte, M; Gossett, J; Morsberger, LA; Adler, AJ; Thomas, M; Greten, TF; Hruban, RH; Yeo, CJ; Griffin, CA	Development and characterization of a cytokine-secreting pancreatic adenocarcinoma vaccine from primary tumors for use in clinical trials	CANCER J SCI AM	Cancer J. Sci. Am.	MAY-JUN	1998	Oncology	WOS:000073722400010	83	0	4004	1999	2017	2014	0				48.241
Panc 06.03	Human	Pancreatic adenocarcinoma	CVCL_7665	Panc 01.28, Panc 06.03 (synonymous cell lines, donor origin unknown)	Human	Pancreatic adenocarcinoma	CVCL_7666 / CVCL_7665	Yu et al, 2015	25877200	Jaffee, EM; Schutte, M; Gossett, J; Morsberger, LA; Adler, AJ; Thomas, M; Greten, TF; Hruban, RH; Yeo, CJ; Griffin, CA	Development and characterization of a cytokine-secreting pancreatic adenocarcinoma vaccine from primary tumors for use in clinical trials	CANCER J SCI AM	Cancer J. Sci. Am.	MAY-JUN	1998	Oncology	WOS:000073722400010	83	0	4004	1999	2017	2014	0				48.241
PBEI	Human	Leukemia, acute lymphoblastic, B cell precursor	CVCL_8270	NALM-6	Human	Leukemia, acute lymphoblastic, B cell precursor	CVCL_0092	MacLeod et al, 1999; Drexler et al, 2003	10508494, 12592342										0					0
PC-93	Human	Prostate carcinoma	CVCL_4888	HeLa	Human	Cervical adenocarcinoma	CVCL_0030	van Bokhoven et al, 2003	14518029	CLAAS, FHJ; VANSTEENBRUGGE, GJ	EXPRESSION OF HLA-LIKE STRUCTURES ON A PERMANENT HUMAN-TUMOR LINE PC-93	TISSUE ANTIGENS	Tissue Antigens		1983	Cell Biology; Immunology; Pathology	WOS:A1983QK14000008	15	3	861	1985	2017	2008	360	1995	2017	2008	57.4	120
PC-MDS	Human	Myelodysplastic syndrome, therapy- related	CVCL_1Q81	K-562	Human	Leukemia, chronic myeloid, blast crisis	CVCL_0004	Drexler et al, 2009	19344951	Bogdanovic, G; Jurisic, V; Kraguljac, N; Mrdjanovic, J; Jakimov, D; Krtolica, K; Krajnovic, M; Magic, Z; Stojiljkovic, B; Andrijevic, L; Srdic, T; Baltic, M; Popovic, S	Characteristics of novel myeloid precursor cell line, PC-MDS, established from a bone marrow of the patient with therapy-related myelodysplastic syndrome	LEUKEMIA RES	Leuk. Res.	AUG	2007	Oncology; Hematology	WOS:000248062000010	5	5	64	2010	2017	2015	12	2009	2017	2014	12.8	2.4
PCI-22A	Human	Oral squamous cell carcinoma	CVCL_1T56	Unknown, does not match other cell line from same donor	Human	Unknown	None	Zhao et al, 2011	21868764										0					0
PCI-22B	Human	Oral squamous cell carcinoma (lymph node)	CVCL_1T57	Unknown, does not match other cell line from same donor	Human	Unknown	None	Zhao et al, 2011	21868764										0					0
PCI-3	Human	Oropharyngeal squamous cell carcinoma	CVCL_C169	PC-3	Human	Prostate carcinoma	CVCL_0035	Zhao et al, 2011	21868764	HEO, DS; SNYDERMAN, C; GOLLIN, SM; PAN, S; WALKER, E; DEKA, R; BARNES, EL; JOHNSON, JT; HERBERMAN, RB; WHITESIDE, TL	BIOLOGY, CYTOGENETICS, AND SENSITIVITY TO IMMUNOLOGICAL EFFECTOR-CELLS OF NEW HEAD AND NECK SQUAMOUS-CELL CARCINOMA LINES	CANCER RES	Cancer Res.	2015-09-01	1989	Oncology	WOS:A1989AP34000039	217	3	9097	1990	2017	2013	0				41.9217	0
PEAZ-1	Human	Prostate carcinoma	CVCL_8437	HT-1080	Human	Sarcoma (fibrosarcoma)	CVCL_0317	van Bokhoven, 2004; Schmelz et al, 2001 [erratum]	11433418 [erratum]	Schmelz, M; Cress, AE; Barrera, J; McDaniel, KM; Davis, TL; Fuchs, L; Dalkin, BL; Nagle, RB	PEAZ-1: A new human prostate neoplastic epithelial cell line	PROSTATE	Prostate	2001-07-01	2001	Endocrinology & Metabolism; Urology & Nephrology	WOS:000169716000003	9	1	562	2002	2017	2012	9	2002	2009	2002	62.4444	9
PH61-N	Human	Not specified	CVCL_D282	MIA PaCa-2	Human	Pancreatic carcinoma	CVCL_0428	JCRB website	No PMID										0					0
PLB-985	Human	Leukemia, acute myeloid, M4	CVCL_2162	HL-60	Human	Leukemia, acute myeloid, M2	CVCL_0002	Drexler et al, 2003	12592342	TUCKER, KA; LILLY, MB; HECK, L; RADO, TA	CHARACTERIZATION OF A NEW HUMAN-DIPLOID MYELOID-LEUKEMIA CELL-LINE (PLB-985) WITH GRANULOCYTIC AND MONOCYTIC DIFFERENTIATING CAPACITY	BLOOD	Blood	AUG	1987	Hematology	WOS:A1987J557200006	168	163	6639	1989	2017	2003	4134	1988	2017	2012	39.5179	25.362
PPC-1	Human	Prostate carcinoma	CVCL_4778	PC-3	Human	Prostate carcinoma	CVCL_0035	Chen, 1993	8428522	BROTHMAN, AR; LESHO, LJ; SOMERS, KD; WRIGHT, GL; MERCHANT, DJ	PHENOTYPIC AND CYTOGENETIC CHARACTERIZATION OF A CELL-LINE DERIVED FROM PRIMARY PROSTATIC-CARCINOMA	INT J CANCER	Int. J. Cancer	2015-11-01	1989	Oncology	WOS:A1989CB05400023	57	80	3763	1990	2017	2001	2953	1992	2017	2012	66.0175	36.9125
PSV811	Human	Skin fibroblast, Werner's syndrome	CVCL_3142	WI-38	Human	Lung, normal diploid fibroblasts	CVCL_0579	JCRB website	No PMID										0					0
RAMAK-1	Human	Muscle synovium	CVCL_8271	T-24	Human	Bladder carcinoma	CVCL_0554	MacLeod et al, 1999	10508494	Kawakami, M; Matsukuma, S; Hara, M; Hidaka, T; Suzuki, K; Kitani, A; Hiroi, S; Ishizuka, T; Matsuki, Y; Nakamura, H	A novel synoviocyte line (RAMAK-1), derived from a patient with rheumatoid arthritis	IN VITRO CELL DEV-AN	In Vitro Cell. Dev. Biol.-Anim.	FEB	1998	Cell Biology; Developmental Biology	WOS:000072525900001	3	0	287	1999	2017	2002	0				95.6667
RB	Human	Lymphoma, Hodgkin	CVCL_L985	OMK-210	Monkey, Owl (Aotus trivirgatus )	Kidney, normal renal cells	CVCL_L983	Nelson-Rees et al, 1981; Drexler et al, 2003	6451928, 12592342										198					6934	1987	2017	2014		35.0202
RBHF-1	Human	Liver, hepatoma	CVCL_Y465	Unknown	Non-human	Unknown	None	MacLeod et al, 1999	10508494	SING, GK; PACE, R; PRIOR, S; SCOTT, JSD; SHIELD, P; MARTIN, N; SEARLE, J; BATTERSBY, C; POWELL, LW; COOKSLEY, WGE	ESTABLISHMENT OF A CELL-LINE FROM A HEPATOCELLULAR-CARCINOMA FROM A PATIENT WITH HEMOCHROMATOSIS	HEPATOLOGY	Hepatology	JUL	1994	Gastroenterology & Hepatology	WOS:A1994NV02600011	10	0	547	1996	2017	2013	0				54.7
RC-2A	Human	Leukemia, acute myeloid, M4	CVCL_L808	CCRF-CEM	Human	Leukemia, acute lymphoblastic, T cell	CVCL_0207	Drexler et al, 2003	12592342	BRADLEY, TR; PILKINGTON, G; GARSON, M; HODGSON, GS; KRAFT, N	CELL-LINES DERIVED FROM A HUMAN MYELOMONOCYTIC LEUKEMIA	BRIT J HAEMATOL	Br. J. Haematol.		1982	Hematology	WOS:A1982PC97800010	59	9	2705	1984	2017	1994	117	1988	2016	1996	45.8475	13
RED-3	Human	Leukemia, acute myeloid	CVCL_8907	HL-60	Human	Leukemia, acute myeloid, M2	CVCL_0002	Drexler et al, 2003	12592342	MALLET, MK; MANE, SM; MELTZER, SJ; NEEDLEMAN, SW	C-MYC AMPLIFICATION COEXISTENT WITH ACTIVATING N-RAS POINT MUTATION IN THE BIPHENOTYPIC LEUKEMIC-CELL LINE RED-3	LEUKEMIA	Leukemia	JUL	1989	Oncology; Hematology	WOS:A1989AB25200009	6	24	188	1991	2017	2008	653	1983	2017	2013	31.3333	27.2083
REH-6	Human	Leukemia, acute lymphoblastic, B cell precursor	CVCL_L803	Unknown	Mouse	Unknown	None	Drexler et al, 2003	12592342										9					172	1980	2017	1998		19.1111
REPC	Human	Kidney, normal renal cells	CVCL_W815	Hep 3B	Human	Liver, hepatocellular carcinoma	CVCL_0326	Frede et al, 2014 [retraction]	21406725										NA					NA
RERF-LC-MA	Human	Lung carcinoma, small cell	CVCL_3153	SK-MES-1	Human	Lung, squamous cell	CVCL_0630	Capes-Davis et al, 2013	23136038										4					35	2003	2017	2015		8.75
RERF-LC-OK	Human	Lung carcinoma	CVCL_3154	Marcus	Human	Astrocytoma	CVCL_3019	JCRB website	No PMID										18					700	1994	2017	2011		38.8889
RGC-5	Rat	Retinal ganglion	CVCL_4059	661W	Mouse	Retina, photoreceptor cells	CVCL_6240	Van Bergen et al, 2009; Krishnamoorthy et al, 2013	19443730, 23975727	Krishnamoorthy, RR; Agarwal, P; Prasanna, G; Vopat, K; Lambert, W; Sheedlo, HJ; Pang, IH; Shade, D; Wordinger, RH; Yorio, T; Clark, AF; Agarwal, N	Characterization of a transformed rat retinal ganglion cell line (Retracted article. See vol. 1544, pg. 62, 2014)	MOL BRAIN RES	Mol. Brain Res.	1931-01-01	2001	Neurosciences	WOS:000166721100003	271	237	4634	2002	2017	2014	2806	2003	2017	2016	17.0996	11.8397
RM-10	Human	Leukemia, chronic myeloid, blast crisis	CVCL_8463	K-562	Human	Leukemia, chronic myeloid, blast crisis	CVCL_0004	Drexler et al, 2003	12592342	HIRATA, J; SATO, H; TAKAHIRA, H; SHIOKAWA, S; ENDO, T; NISHIMURA, J; KATSUNO, M; MASUDA, S; SASAKI, R; FUKUMAKI, Y; NAWATA, H; OKANO, H	A NOVEL CD10-POSITIVE ERYTHROID CELL-LINE, RM10, ESTABLISHED FROM A PATIENT WITH CHRONIC MYELOGENOUS LEUKEMIA	LEUKEMIA	Leukemia	MAY	1990	Oncology; Hematology	WOS:A1990DY62800013	14	2	538	1992	2017	2000	62	2004	2017	2011	38.4286	31
RMUG-L	Human	Ovarian carcinoma	CVCL_3157	SNG-II	Human	Endometrial carcinoma	CVCL_3170	JCRB website	No PMID										10					176	1995	2017	2016		17.6
RO-D81-1	Human	Thyroid, medullary carcinoma	CVCL_M779	HT-29	Human	Colon carcinoma	CVCL_0320	Dadon et al, 2013	23472229										2					28	1996	2016	2003		14
RO-H85-1	Human	Thyroid, medullary carcinoma	CVCL_A666	647-V	Human	Bladder carcinoma	CVCL_1049	Dadon et al, 2013	23472229										13					28	1996	2016	2013		2.15385
RPMI-4788	Human	Colon carcinoma	CVCL_0U46	HeLa	Human	Cervical adenocarcinoma	CVCL_0030	Capes-Davis et al, 2013	23136038										17					163	1988	2017	2001		9.58824
RPMI-6666	Human	Lymphoma, Hodgkin	CVCL_1665	Correct name, incorrect cell type	Human	EBV+ B- lymphoblastoid cell line	None	Drexler et al, 2003	12592342	MOORE, GE; GRACE, JT; CITRON, P; GERNER, R; BURNS, A	LEUKOCYTE CULTURES OF PATIENTS WITH LEUKEMIA AND LYMPHOMAS	NEW YORK STATE J MED			1966	Medicine, General & Internal	WOS:A19668430600002	128	0	5139	1967	2017	1971	0				40.1484
RPTC-1	Human	Thyroid, papillary carcinoma	CVCL_V277	TPC-1	Human	Thyroid, papillary carcinoma	CVCL_6298	Zhao et al, 2011	21868764										1					25	2005	2017	2012		25
RS-1	Human	Leukemia, acute myeloid, M7	CVCL_8423	K-562	Human	Leukemia, chronic myeloid, blast crisis	CVCL_0004	Drexler et al, 2003	12592342										142					3923	1991	2017	2016		27.6268
RTSG	Human	Ovarian carcinoma	CVCL_1671	SNG-II	Human	Endometrial carcinoma	CVCL_3170	JCRB website	No PMID										7					78	2003	2017	2009		11.1429
RY	Human	Lymphoma, Hodgkin	CVCL_U964	Unknown	Monkey	Unknown	None	Harris et al, 1981; Drexler et al, 2003	7192801, 12592342										155					4531	1992	2017	2011		29.2323
SA4	Human	Sarcoma (liposarcoma)	CVCL_8910	HeLa	Human	Cervical adenocarcinoma	CVCL_0030	Nelson-Rees et al, 1981	6451928										8					73	1996	2017	2014		9.125
SAM-1	Human	Leukemia, chronic myeloid, blast crisis	CVCL_8440	K-562	Human	Leukemia, chronic myeloid, blast crisis	CVCL_0004	Drexler et al, 2003	12592342										40					744	1993	2017	2013		18.6
SAML-1	Human	Lymphoma, Hodgkin	CVCL_9997	U-937	Human	Lymphoma, histiocytic	CVCL_0007	ATCC FAQ #1074	No PMID	Knutsen, T; Pack, S; Petropavlovskaja, M; Padilla-Nash, H; Knight, C; Mickley, LA; Ried, T; Elwood, PC; Roberts, SJ	Cytogenetic, spectral karyotyping, fluorescence in situ hybridization, and comparative genomic hybridization characterization of two new secondary leukemia cell lines with 5q deletions, and MYC and MLL amplification	GENE CHROMOSOME CANC	Gene Chromosomes Cancer	JUL	2003	Oncology; Genetics & Heredity	WOS:000183397300005	9	1	81	2004	2017	2006	9	2003	2007	2004	9	9
SBC-2	Human	Bladder carcinoma	CVCL_1677	HeLa	Human	Cervical adenocarcinoma	CVCL_0030	MacLeod et al, 1999	10508494										8					188	1996	2017	2015		23.5
SBC-7	Human	Bladder carcinoma	CVCL_1680	HeLa	Human	Cervical adenocarcinoma	CVCL_0030	MacLeod et al, 1999	10508494										5					91	1998	2017	2014		18.2
SCCTF	Human	Oral squamous cell carcinoma	CVCL_0517	SCCKN	Human	Oral squamous cell carcinoma	CVCL_5362	Yoshino et al, 2006	16643607	URADE, M; OGURA, T; MIMA, T; MATSUYA, T	ESTABLISHMENT OF HUMAN SQUAMOUS CARCINOMA CELL-LINES HIGHLY AND MINIMALLY SENSITIVE TO BLEOMYCIN AND ANALYSIS OF FACTORS INVOLVED IN THE SENSITIVITY	CANCER	Cancer	2015-05-01	1992	Oncology	WOS:A1992HR54700031	35	11	887	1996	2017	2008	169	1994	2017	2007	25.3429	15.3636
SCLC-16H	Human	Lung carcinoma, small cell	CVCL_X025	SCLC-21/22H	Human	Lung carcinoma, small cell	CVCL_0024 / CVCL_2186	MacLeod et al, 1999	10508494	BEPLER, G; JAQUES, G; KOEHLER, A; GROPP, C; HAVEMANN, K	MARKERS AND CHARACTERISTICS OF HUMAN SCLC CELL-LINES - NEUROENDOCRINE MARKERS, CLASSICAL TUMOR-MARKERS, AND CHROMOSOMAL CHARACTERISTICS OF PERMANENT HUMAN SMALL-CELL LUNG-CANCER CELL-LINES	J CANCER RES CLIN	J. Cancer Res. Clin. Oncol.		1987	Oncology	WOS:A1987H316500009	42	0	1393	1988	2017	1994	0				33.1667
SCLC-24H	Human	Lung carcinoma, small cell	CVCL_8262	SCLC-21/22H	Human	Lung carcinoma, small cell	CVCL_0024 / CVCL_2186	MacLeod et al, 1999	10508494	BEPLER, G; JAQUES, G; KOEHLER, A; GROPP, C; HAVEMANN, K	MARKERS AND CHARACTERISTICS OF HUMAN SCLC CELL-LINES - NEUROENDOCRINE MARKERS, CLASSICAL TUMOR-MARKERS, AND CHROMOSOMAL CHARACTERISTICS OF PERMANENT HUMAN SMALL-CELL LUNG-CANCER CELL-LINES	J CANCER RES CLIN	J. Cancer Res. Clin. Oncol.		1987	Oncology	WOS:A1987H316500009	42	1	1393	1988	2017	1994	1	2017	2017	2017	33.1667	1
SEG-1	Human	Esophageal adenocarcinoma	CVCL_8113	NCI-H460	Human	Lung carcinoma, large cell	CVCL_0459	Boonstra et al, 2010	20075370										64					2746	1996	2017	2012		42.9062
SF767	Human	Glioma, anaplastic astrocytoma	CVCL_6950	ME-180	Human	Cervical carcinoma	CVCL_1401	Bady et al, 2012	22570425										36					1237	1992	2017	2014		34.3611
SH-2	Human	Breast carcinoma	CVCL_M622	HeLa	Human	Cervical adenocarcinoma	CVCL_0030	Nelson-Rees et al, 1981	6451928										213					11094	1992	2017	2005		52.0845
SH-3	Human	Breast carcinoma	CVCL_M383	HeLa	Human	Cervical adenocarcinoma	CVCL_0030	Nelson-Rees et al, 1981	6451928										83					4976	1976	2017	2013		59.9518
SJPL	Pig, Sus scrofa	Lung cells, immortalized epithelial	CVCL_1T04	Unknown	Monkey, African green (Cercopithecus aethiops )	Unknown	None	Silversides et al, 2010	20200241	Seo, SH; Goloubeva, O; Webby, R; Webster, RG	Characterization of a porcine lung epithelial cell line suitable for influenza virus studies	J VIROL	J. Virol.	OCT	2001	Virology	WOS:000170898600064	50	8	1827	2002	2017	2010	100	2002	2017	2015	36.54	12.5
SK-GT-5	Human	Esophageal adenocarcinoma	CVCL_8114	SK-GT-2	Human	Gastric carcinoma (gastric fundus)	CVCL_2194	Boonstra et al, 2010	20075370	ALTORKI, N; SCHWARTZ, GK; BLUNDELL, M; DAVIS, BM; KELSEN, DP; ALBINO, AP	CHARACTERIZATION OF CELL-LINES ESTABLISHED FROM HUMAN GASTRIC-ESOPHAGEAL ADENOCARCINOMAS - BIOLOGIC PHENOTYPE AND INVASION POTENTIAL	CANCER	Cancer	2001-08-01	1993	Oncology	WOS:A1993LP72000003	45	5	1423	1994	2017	2001	291	1993	2017	2014	31.6222	58.2
SK-MG-1	Human	Astrocytoma	CVCL_1698	Marcus	Human	Astrocytoma	CVCL_3019	JCRB website	No PMID	CAIRNCROSS, JG; MATTES, MJ; BERESFORD, HR; ALBINO, AP; HOUGHTON, AN; LLOYD, KO; OLD, LJ	CELL-SURFACE ANTIGENS OF HUMAN ASTROCYTOMA DEFINED BY MOUSE MONOCLONAL-ANTIBODIES - IDENTIFICATION OF ASTROCYTOMA SUBSETS	P NATL ACAD SCI-BIOL			1982	Biology	WOS:A1982PH57400041	103	37	3735	1983	2017	1991	664	1990	2017	2003	36.2621	17.9459
SK-N-MC	Human	Neuroblastoma	CVCL_0530	Unknown	Human	Sarcoma (Ewing's)	None	Staege et al, 2004	15548687	BIEDLER, JL; HELSON, L; SPENGLER, BA	MORPHOLOGY AND GROWTH, TUMORIGENICITY, AND CYTOGENETICS OF HUMAN NEUROBLASTOMA CELLS IN CONTINUOUS CULTURE	CANCER RES	Cancer Res.		1973	Oncology	WOS:A1973R313900016	1014	697	32084	1975	2017	1997	18368	1988	2017	2004	31.641	26.3529
SK-OV-4	Human	Ovarian carcinoma	CVCL_X008	C-33A	Human	Cervical carcinoma	CVCL_1094	Korch et al, 2012	22710073	MATTES, MJ; CORDONCARDO, C; LEWIS, JL; OLD, LJ; LLOYD, KO	CELL-SURFACE ANTIGENS OF HUMAN OVARIAN AND ENDOMETRIAL CARCINOMA DEFINED BY MOUSE MONOCLONAL-ANTIBODIES	P NATL ACAD SCI-BIOL			1984	Biology	WOS:A1984SC15300060	66	0	2256	1985	2017	1995	0				34.1818
SK-OV-6	Human	Ovarian carcinoma	CVCL_A457	C-33A	Human	Cervical carcinoma	CVCL_1094	Korch et al, 2012	22710073	MATTES, MJ; CORDONCARDO, C; LEWIS, JL; OLD, LJ; LLOYD, KO	CELL-SURFACE ANTIGENS OF HUMAN OVARIAN AND ENDOMETRIAL CARCINOMA DEFINED BY MOUSE MONOCLONAL-ANTIBODIES	P NATL ACAD SCI-BIOL			1984	Biology	WOS:A1984SC15300060	66	1	2256	1985	2017	1995	126	1994	2016	2001	34.1818	126
SKW-3	Human	Leukemia, chronic lymphocytic, T cell	CVCL_2197	KE-37	Human	Leukemia, acute lymphoblastic	CVCL_1327	DSMZ website	No PMID	DREXLER, HG; GAEDICKE, G; MINOWADA, J	ISOENZYME STUDIES IN HUMAN LEUKEMIA-LYMPHOMA CELL-LINES .1. CARBOXYLIC ESTERASE	LEUKEMIA RES	Leuk. Res.		1985	Oncology; Hematology	WOS:A1985AGY0600003	57	41	1385	1985	2017	1996	615	1993	2017	2014	24.2982	15
SLK	Human	Sarcoma (Kaposi)	CVCL_9569	Caki-1	Human	Renal cell carcinoma	CVCL_0234	Stürzl et al, 2012	22987579										113					2179	1994	2017	2016		19.2832
SNB-19	Human	Glioblastoma	CVCL_0535	U-251 MG	Human	Glioblastoma	CVCL_0021	Azari et al, 2007; ATCC website	17254797	GROSS, JL; BEHRENS, DL; MULLINS, DE; KORNBLITH, PL; DEXTER, DL	PLASMINOGEN-ACTIVATOR AND INHIBITOR ACTIVITY IN HUMAN GLIOMA-CELLS AND MODULATION BY SODIUM-BUTYRATE	CANCER RES	Cancer Res.	2015-01-01	1988	Oncology	WOS:A1988L793300010	94	70	3614	1988	2017	1998	1515	1991	2017	2016	38.4468	21.6429
SPI-801	Human	Leukemia, acute lymphoblastic, T cell	CVCL_2200	K-562	Human	Leukemia, chronic myeloid, blast crisis	CVCL_0004	Gignac et al, 1993; Drexler et al, 2003	8220135, 12592342	KOMIYAMA, A; KAWAI, H; MIYAGAWA, Y; AKABANE, T	CHILDHOOD LYMPHOBLASTIC-LEUKEMIA WITH NATURAL-KILLER ACTIVITY - ESTABLISHMENT OF THE LEUKEMIA-CELL LINES RETAINING THE ACTIVITY	BLOOD	Blood		1982	Hematology	WOS:A1982PT46900029	60	2	5918	1984	2017	1993	12	1993	2007	2000	98.6333	6
SPI-802	Human	Leukemia, acute lymphoblastic, T cell	CVCL_2201	K-562	Human	Leukemia, chronic myeloid, blast crisis	CVCL_0004	Gignac et al, 1993; Drexler et al, 2003	8220135, 12592342	KOMIYAMA, A; KAWAI, H; MIYAGAWA, Y; AKABANE, T	CHILDHOOD LYMPHOBLASTIC-LEUKEMIA WITH NATURAL-KILLER ACTIVITY - ESTABLISHMENT OF THE LEUKEMIA-CELL LINES RETAINING THE ACTIVITY	BLOOD	Blood		1982	Hematology	WOS:A1982PT46900029	60	2	5918	1984	2017	1993	16	1986	2007	2000	98.6333	8
SpR	Human	Lymphoma, Hodgkin	CVCL_L986	OMK-210	Monkey, Owl (Aotus trivirgatus )	Kidney, normal renal cells	CVCL_L983	Nelson-Rees et al, 1981; Drexler et al, 2003	6451928, 12592342										0					0
SQ-5	Human	Lung carcinoma	CVCL_8273	HeLa	Human	Cervical adenocarcinoma	CVCL_0030	Yoshino et al, 2006	16643607										14					470	1993	2017	2012		33.5714
SR-91	Human	Leukemia, acute lymphoblastic, T cell	CVCL_8441	AML-193	Human	Leukemia, acute myeloid, M5	CVCL_1071	Drexler et al, 2003	12592342	KLINGEMANN, HG; GONG, HJ; MAKI, G; HORSMAN, DE; DALAL, BI; PHILLIPS, GL	ESTABLISHMENT AND CHARACTERIZATION OF A HUMAN LEUKEMIC-CELL LINE (SR-91) WITH FEATURES SUGGESTIVE OF EARLY HEMATOPOIETIC PROGENITOR-CELL ORIGIN	LEUKEMIA LYMPHOMA	Leuk. Lymphoma	FEB	1994	Oncology; Hematology	WOS:A1994NC89100017	10	2	429	1996	2017	2013	30	1995	2015	2005	42.9	15
SW-527	Human	Colon carcinoma	CVCL_3799	SW-480, SW-620	Human	Colon carcinoma	CVCL_0546 / CVCL_0547	Nelson-Rees et al, 1981	6451928										0					0
SW-598	Human	Colon carcinoma	CVCL_F649	SW-480, SW-620	Human	Colon carcinoma	CVCL_0546 / CVCL_0547	Nelson-Rees et al, 1981	6451928										0					0
SW-608	Human	Colon carcinoma	CVCL_F653	SW-480, SW-620	Human	Colon carcinoma	CVCL_0546 / CVCL_0547	Nelson-Rees et al, 1981	6451928										0					0
SW-613	Human	Colon carcinoma	CVCL_F650	SW-480, SW-620	Human	Colon carcinoma	CVCL_0546 / CVCL_0547	Nelson-Rees et al, 1981	6451928										8					140	1988	2016	1995		17.5
SW-732	Human	Colon carcinoma	CVCL_F651	SW-480, SW-620	Human	Colon carcinoma	CVCL_0546 / CVCL_0547	Nelson-Rees et al, 1981	6451928										0					0
SW-733	Human	Colon carcinoma	CVCL_F652	SW-480, SW-620	Human	Colon carcinoma	CVCL_0546 / CVCL_0547	Nelson-Rees et al, 1981	6451928										0					0
T-1	Human	Kidney, normal renal cells	CVCL_M858	HeLa	Human	Cervical adenocarcinoma	CVCL_0030	Nelson-Rees et al, 1980; Nelson-Rees et al, 1981	7394535, 6451928										NA					NA
T1	Human	Neural stem cell	CVCL_1U15	HeLa	Human	Cervical adenocarcinoma	CVCL_0030	Torsvik et al, 2012	22949886										NA					NA
T-33	Human	Leukemia, chronic myeloid, blast crisis	CVCL_8427	K-562	Human	Leukemia, chronic myeloid, blast crisis	CVCL_0004	Drexler et al, 2003	12592342	TANGE, T; NAKAHARA, K; MITANI, K; YAMASAKI, I; YASUDA, H; TANAKA, F; MIZUGUCHI, M; ODA, H; YATOMI, Y; TAKANASHI, R; FUJIOKA, S; YAMAGUCHI, K; URANO, Y	ESTABLISHMENT OF A HUMAN MEGAKARYOBLASTIC CELL-LINE (T-33) FROM CHRONIC MYELOGENOUS LEUKEMIA IN MEGAKARYOBLASTIC CRISIS	CANCER RES	Cancer Res.	2001-11-01	1988	Oncology	WOS:A1988Q735300041	30	29	1136	1991	2017	1997	492	1990	2017	2008	37.8667	16.9655
T404	Human	Oral squamous cell carcinoma	CVCL_1T20	T404, T406, Tu-138, Tu- 158LN, Tu-159, Tu-182, Tu-212, Tu-212LN (synonymous cell lines, donor origin unknown)	Human	Head and neck squamous cell carcinoma	CVCL_1T20 / CVCL_1T19 / CVCL_4910 / CVCL_1T17 / CVCL_4911 / CVCL_4914 / CVCL_4915 / CVCL 1T18	Zhao et al, 2011	21868764										3					101	1993	2017	2011		33.6667
T406 [Multiple cell lines with same name, see Cellosaurus]	Human	Oral squamous cell carcinoma	CVCL_1T19	T404, T406, Tu-138, Tu- 158LN, Tu-159, Tu-182, Tu-212, Tu-212LN (synonymous cell lines, donor origin unknown)	Human	Head and neck squamous cell carcinoma	CVCL_1T20 / CVCL_1T19 / CVCL_4910 / CVCL_1T17 / CVCL_4911 / CVCL_4914 / CVCL_4915 / CVCL 1T18	Zhao et al, 2011	21868764										NA					Na
T409	Human	Oral squamous cell carcinoma	CVCL_1Q88	UM-SCC-1	Human	Oral squamous cell carcinoma (recurrence)	CVCL_7707	Zhao et al, 2011	21868764										3					59	1999	2017	2006		19.6667
T-9 (WI-38 derivative)	Human	Lung cells, transformed normal diploid fibroblasts	CVCL_M092	HeLa	Human	Cervical adenocarcinoma	CVCL_0030	Nelson-Rees et al, 1981	6451928										6					639	2001	2017	2011		106.5
TCO-1	Human	Cervical carcinoma	CVCL_3179	TCS	Human	Cervical carcinoma	CVCL_8160	Yoshino et al, 2006	16643607										7					187	1997	2017	2009		26.7143
TDL-1	Human	Tonsillar lymphoid cells, non-neoplastic	CVCL_8428	P3JHR-1	Human	Lymphoma, Burkitt	CVCL_2676	Nelson-Rees et al, 1981	6451928										0					0
TDL-2	Human	Tonsillar lymphoid cells, non-neoplastic	CVCL_8429	P3JHR-1	Human	Lymphoma, Burkitt	CVCL_2676	Nelson-Rees et al, 1981	6451928										0					0
TDL-3	Human	Tonsillar lymphoid cells, non-neoplastic	CVCL_8430	RPMI 1788	Human	Lymphoblastoid cell line, normal donor	CVCL_2710	Nelson-Rees et al, 1981	6451928										0					0
TDL-4	Human	Tonsillar lymphoid cells, non-neoplastic	CVCL_8431	Raji	Human	Lymphoma, Burkitt	CVCL_0511	Nelson-Rees et al, 1981	6451928										0					0
TE-12	Human	Esophageal squamous cell carcinoma	CVCL_1762	TE-2, TE-3, TE-7, TE-12, TE-13 (synonymous cell lines, donor origin unknown)	Human	Esophageal squamous cell carcinoma	CVCL_4455 / CVCL_9971 / CVCL_9972 / CVCL_1762 / CVCL_4463	Boonstra et al, 2007	17804709	NISHIHIRA, T; HASHIMOTO, Y; KATAYAMA, M; MORI, S; KUROKI, T	MOLECULAR AND CELLULAR-FEATURES OF ESOPHAGEAL CANCER-CELLS	J CANCER RES CLIN	J. Cancer Res. Clin. Oncol.	JUN	1993	Oncology	WOS:A1993LG34100001	184	16	8593	1994	2017	2014	173	2000	2017	2015	46.7011	10.8125
TE-13	Human	Esophageal squamous cell carcinoma	CVCL_4463	TE-2, TE-3, TE-7, TE-12, TE-13 (synonymous cell lines, donor origin unknown)	Human	Esophageal squamous cell carcinoma	CVCL_4455 / CVCL_9971 / CVCL_9972 / CVCL_1762 / CVCL_4463	Boonstra et al, 2007	17804709	NISHIHIRA, T; HASHIMOTO, Y; KATAYAMA, M; MORI, S; KUROKI, T	MOLECULAR AND CELLULAR-FEATURES OF ESOPHAGEAL CANCER-CELLS	J CANCER RES CLIN	J. Cancer Res. Clin. Oncol.	JUN	1993	Oncology	WOS:A1993LG34100001	184	16	8593	1994	2017	2014	528	1995	2017	2016	46.7011	33
TE-2	Human	Esophageal squamous cell carcinoma	CVCL_4455	TE-2, TE-3, TE-7, TE-12, TE-13 (synonymous cell lines, donor origin unknown)	Human	Esophageal squamous cell carcinoma	CVCL_4455 / CVCL_9971 / CVCL_9972 / CVCL_1762 / CVCL_4463	Boonstra et al, 2007	17804709	NISHIHIRA, T; HASHIMOTO, Y; KATAYAMA, M; MORI, S; KUROKI, T	MOLECULAR AND CELLULAR-FEATURES OF ESOPHAGEAL CANCER-CELLS	J CANCER RES CLIN	J. Cancer Res. Clin. Oncol.	JUN	1993	Oncology	WOS:A1993LG34100001	184	16	8593	1994	2017	2014	166	1998	2017	2012	46.7011	10.375
TE-3	Human	Esophageal squamous cell carcinoma	CVCL_9971	TE-2, TE-3, TE-7, TE-12, TE-13 (synonymous cell lines, donor origin unknown)	Human	Esophageal squamous cell carcinoma	CVCL_4455 / CVCL_9971 / CVCL_9972 / CVCL_1762 / CVCL 4463	Boonstra et al, 2007	17804709	NISHIHIRA, T; HASHIMOTO, Y; KATAYAMA, M; MORI, S; KUROKI, T	MOLECULAR AND CELLULAR-FEATURES OF ESOPHAGEAL CANCER-CELLS	J CANCER RES CLIN	J. Cancer Res. Clin. Oncol.	JUN	1993	Oncology	WOS:A1993LG34100001	184	16	8593	1994	2017	2014	60	2002	2017	2006	46.7011	3.75
TE671	Human	Medulloblastoma	CVCL_1756	RD	Human	Sarcoma (rhabdomyosarcoma)	CVCL_1649	Stratton et al, 1989; Chen et al, 1989	2650908, 2739733	STRATTON, MR; DARLING, J; PILKINGTON, GJ; LANTOS, PL; REEVES, BR; COOPER, CS	CHARACTERIZATION OF THE HUMAN CELL-LINE TE671	CARCINOGENESIS	Carcinogenesis	MAY	1989	Oncology	WOS:A1989U459200017	118	307	2789	1990	2017	1998	6945	1983	2017	2003	23.6356	22.6221
TE671 Subline No.2	Human	Medulloblastoma	CVCL_2731	RD	Human	Sarcoma (rhabdomyosarcoma)	CVCL_1649	ECACC website, ATCC FAQ #1063	No PMID	MCALLISTER, RM; ISAACS, H; RONGEY, R; PEER, M; AU, W; SOUKUP, SW; GARDNER, MB	ESTABLISHMENT OF A HUMAN MEDULLOBLASTOMA CELL LINE	INT J CANCER	Int. J. Cancer		1977	Oncology	WOS:A1977DS76800006	170	0	7613	1980	2017	1991	0				44.7824
TE-7	Human	Esophageal adenocarcinoma	CVCL_9972	TE-2, TE-3, TE-7, TE-12, TE-13 (synonymous cell lines, donor origin unknown)	Human	Esophageal squamous cell carcinoma	CVCL_4455 / CVCL_9971 / CVCL_9972 / CVCL_1762 / CVCL 4463	Boonstra et al, 2007	17804709	NISHIHIRA, T; HASHIMOTO, Y; KATAYAMA, M; MORI, S; KUROKI, T	MOLECULAR AND CELLULAR-FEATURES OF ESOPHAGEAL CANCER-CELLS	J CANCER RES CLIN	J. Cancer Res. Clin. Oncol.	JUN	1993	Oncology	WOS:A1993LG34100001	184	16	8593	1994	2017	2014	732	1995	2017	2002	46.7011	45.75
TEC61	Human	Thyroid, endothelium	CVCL_7167	JEG3	Human	Choriocarcinoma	CVCL_0363	Patel et al, 2003 [retraction]	12388152	Patel, VA; Logan, A; Watkinson, JC; Uz-Zaman, S; Sheppard, MC; Ramsden, JD; Eggo, MC	Isolation and characterization of human thyroid endothelial cells (Retracted Article. See vol 297, pg E562, 2009)	AM J PHYSIOL-ENDOC M	Am. J. Physiol.-Endocrinol. Metab.	JAN	2003	Endocrinology & Metabolism; Physiology	WOS:000179858100021	16	0	121	2003	2017	2010	0				7.5625
TI-1	Human	Leukemia, acute myeloid, M2	CVCL_L806	K-562	Human	Leukemia, chronic myeloid, blast crisis	CVCL_0004	Rush et al, 2002; Drexler et al, 2003	11871388, 12592342	TAOKA, T; TASAKA, T; TANAKA, T; IRINO, S; NORMAN, AW	CHARACTERIZATION, GROWTH, AND DIFFERENTIATION OF A HUMAN MYELOID-LEUKEMIA CELL-LINE, TI-1 CELL	BLOOD	Blood	2001-07-01	1992	Hematology	WOS:A1992JB28000008	9	99	452	1994	2017	2002	2634	1981	2017	2015	50.2222	26.6061
TK-1	Human	Glioblastoma	CVCL_B325	U-251 MG	Human	Glioblastoma	CVCL_0021	JCRB website	No PMID										79					2129	1988	2017	2004		26.9494
TMH-1	Human	Thyroid, benign goitre	CVCL_3219	IHH-4	Human	Thyroid, papillary thyroid carcinoma	CVCL_2960	JCRB website	No PMID	Sekiguchi, M; Shiroko, Y; Arai, T; Kishino, T; Sugawara, I; Kusakabe, T; Suzuki, T; Yamashita, T; Obara, T; Ito, K; Hasumi, K	Biological characteristics and chemosensitivity profile of four human anaplastic thyroid carcinoma cell lines	BIOMED PHARMACOTHER	Biomed. Pharmacother.	OCT	2001	Medicine, Research & Experimental; Pharmacology & Pharmacy	WOS:000171741000008	16	4	485	2003	2017	2010	136	1991	2017	2005	30.3125	34
TMM	Human	Leukemia, chronic myeloid, blast crisis	CVCL_1894	Correct name, incorrect cell type	Human	EBV+ B- lymphoblastoid cell line	None	Drexler et al, 2003	12592342	MCCARTY, TM; RAJARAMAN, S; ELDER, FFB; GADSON, P; THOMPSON, EB	ESTABLISHMENT AND CHARACTERIZATION OF A HUMAN MYELOID CELL-LINE FROM PHILADELPHIA-CHROMOSOME NEGATIVE MYELOBLASTIC-LEUKEMIA ARISING IN A PATIENT WITH MYELODYSPLASTIC SYNDROME	BLOOD	Blood	NOV	1987	Hematology	WOS:A1987K780600064	15	87	533	1990	2017	1998	2364	1994	2017	2016	35.5333	27.1724
TSU-Pr1	Human	Prostate carcinoma	CVCL_4014	T-24	Human	Bladder carcinoma	CVCL_0554	van Bokhoven et al, 2001	11522622	IIZUMI, T; YAZAKI, T; KANOH, S; KONDO, I; KOISO, K	ESTABLISHMENT OF A NEW PROSTATIC-CARCINOMA CELL-LINE (TSU-PR1)	J UROLOGY	J. Urol.	JUN	1987	Urology & Nephrology	WOS:A1987H607900063	157	119	10536	1989	2017	2004	5104	1988	2017	2004	67.1083	42.8908
Tu-138	Human	Oral squamous cell carcinoma	CVCL_4910	T404, T406, Tu-138, Tu- 158LN, Tu-159, Tu-182, Tu-212, Tu-212LN (synonymous cell lines, donor origin unknown)	Human	Head and neck squamous cell carcinoma	CVCL_1T20 / CVCL_1T19 / CVCL_4910 / CVCL_1T17 / CVCL_4911 / CVCL_4914 / CVCL_4915 / CVCL 1T18	Zhao et al, 2011	21868764										8					420	1995	2017	2001		52.5
Tu-158LN	Human	Oropharyngeal squamous cell carcinoma	CVCL_1T17	T404, T406, Tu-138, Tu- 158LN, Tu-159, Tu-182, Tu-212, Tu-212LN (synonymous cell lines, donor origin unknown)	Human	Head and neck squamous cell carcinoma	CVCL_1T20 / CVCL_1T19 / CVCL_4910 / CVCL_1T17 / CVCL_4911 / CVCL_4914 / CVCL_4915 / CVCL 1T18	Zhao et al, 2011	21868764										0					0
Tu-159	Human	Oropharyngeal squamous cell carcinoma	CVCL_4911	T404, T406, Tu-138, Tu- 158LN, Tu-159, Tu-182, Tu-212, Tu-212LN (synonymous cell lines, donor origin unknown)	Human	Head and neck squamous cell carcinoma	CVCL_1T20 / CVCL_1T19 / CVCL_4910 / CVCL_1T17 / CVCL_4911 / CVCL_4914 / CVCL_4915 / CVCL 1T18	Zhao et al, 2011	21868764										1					20	2003	2016	2006		20
Tu-167	Human	Oral squamous cell carcinoma	CVCL_4912	UM-SCC-1	Human	Oral squamous cell carcinoma (recurrence)	CVCL_7707	Zhao et al, 2011	21868764										4					98	1999	2017	2002		24.5
Tu-182	Human	Oropharyngeal squamous cell carcinoma	CVCL_4914	T404, T406, Tu-138, Tu- 158LN, Tu-159, Tu-182, Tu-212, Tu-212LN (synonymous cell lines, donor origin unknown)	Human	Head and neck squamous cell carcinoma	CVCL_1T20 / CVCL_1T19 / CVCL_4910 / CVCL_1T17 / CVCL_4911 / CVCL_4914 / CVCL_4915 / CVCL 1T18	Zhao et al, 2011	21868764										0					0
Tu-212	Human	Hypopharyngeal squamous cell carcinoma	CVCL_4915	T404, T406, Tu-138, Tu- 158LN, Tu-159, Tu-182, Tu-212, Tu-212LN (synonymous cell lines, donor origin unknown)	Human	Head and neck squamous cell carcinoma	CVCL_1T20 / CVCL_1T19 / CVCL_4910 / CVCL_1T17 / CVCL_4911 / CVCL_4914 / CVCL_4915 / CVCL 1T18	Zhao et al, 2011	21868764										0					0
Tu-212LN	Human	Hypopharyngeal squamous cell carcinoma (lymph node)	CVCL_1T18	T404, T406, Tu-138, Tu- 158LN, Tu-159, Tu-182, Tu-212, Tu-212LN (synonymous cell lines, donor origin unknown)	Human	Head and neck squamous cell carcinoma	CVCL_1T20 / CVCL_1T19 / CVCL_4910 / CVCL_1T17 / CVCL_4911 / CVCL_4914 / CVCL_4915 / CVCL 1T18	Zhao et al, 2011	21868764										0					0
TuWi	Human	Kidney, Wilms' tumor	CVCL_8275	HeLa	Human	Cervical adenocarcinoma	CVCL_0030	Lavappa, 1978; Nelson-Rees et al, 1981	6451928										0					0
U-118 MG	Human	Glioblastoma	CVCL_0633	U-138 MG	Human	Glioblastoma	CVCL_0020	ATCC website	No PMID										26					758	1991	2017	2010		29.1538
UM-UC-2	Human	Bladder carcinoma	CVCL_8155	T-24	Human	Bladder carcinoma	CVCL_0554	Chiong et al, 2009	19375735	GROSSMAN, HB; WEDEMEYER, G; REN, L	UM-UC-1 AND UM-UC-2 - CHARACTERIZATION OF 2 NEW HUMAN TRANSITIONAL CELL-CARCINOMA LINES	J UROLOGY	J. Urol.		1984	Urology & Nephrology	WOS:A1984TK85900057	26	12	619	1987	2017	2013	465	1986	2017	2015	23.8077	38.75
UM-UC-3-GFP (UM-UC-3 derivative)	Human	Bladder carcinoma, GFP-transfected	CVCL_1R40	Unknown, NOT UM-UC-3	Human	Unknown	None	Chiong et al, 2009	19375735										1					12	2010	2015	2011		12
UPES/C	Human	Brain, non-neoplastic astrocytes	CVCL_1R55	Unknown	Rat	Unknown	None	Higgins et al, 2010	20951163										0					0
UPHHJA	Human	Glioblastoma	CVCL_1R56	Unknown	Rat	Unknown	None	Higgins et al, 2010	20951163										1					6	2012	2016	2012		6
UTMB-460	Human	B-cells	CVCL_8276	CCRF-CEM	Human	Leukemia, acute lymphoblastic, T cell	CVCL_0207	Drexler et al, 2003	12592342										3					75	1998	2016	1998		25
VC312R	Human	Medulloblastoma	CVCL_1R57	Unknown	Mixture, human + mouse	Unknown	None	Higgins et al, 2010	20951163										3					14	2006	2017	2016		4.66667
VM-CUB-III	Human	Bladder carcinoma	CVCL_9830	VM-CUB-I	Human	Bladder carcinoma	CVCL_1786	Masters et al, 1986	3708594	WILLIAMS, RD	HUMAN UROLOGIC CANCER CELL-LINES	INVEST UROL			1980	Urology & Nephrology	WOS:A1980JJ87600001	87	0	3764	1983	2017	1989	0				43.2644
WiDr	Human	Colon carcinoma	CVCL_2760	HT-29	Human	Colon carcinoma	CVCL_0320	Chen et al, 1987	3472642										711					17201	1980	2017	2016		24.1927
WISH	Human	Amnion, normal cells	CVCL_1909	HeLa	Human	Cervical adenocarcinoma	CVCL_0030	Gartler, 1967; Lavappa, 1978; Nelson-Rees et al, 1981	4864103, 566722, 6451928	HAYFLICK, L	ESTABLISHMENT OF A LINE (WISH) OF HUMAN AMNION CELLS IN CONTINUOUS CULTIVATION	EXP CELL RES	Exp. Cell Res.		1961	Oncology; Cell Biology	WOS:A19611425B00006	148	234	12003	1962	2017	2014	4086	1968	2017	2016	81.1014	17.4615
Wong-Kilbourne derivative (WKD)	Human	Conjunctiva	CVCL_2764	HeLa	Human	Cervical adenocarcinoma	CVCL_0030	Lavappa, 1978; Nelson-Rees et al, 1981	566722, 6451928	CHANG, RSM	CONTINUOUS SUBCULTIVATION OF EPITHELIAL-LIKE CELLS FROM NORMAL HUMAN TISSUES	P SOC EXP BIOL MED	Proc. Soc. Exp. Biol. Med.		1954	Medicine, Research & Experimental	WOS:A1954UH15400054	497	7	18366	1955	2017	1962	61	2006	2017	2016	36.9537	8.71429
WRL 68	Human	Liver, embryonic cells	CVCL_0581	HeLa	Human	Cervical adenocarcinoma	CVCL_0030	ECACC website	No PMID	GUTIERREZRUIZ, MC; BUCIO, L; SOUZA, V; GOMEZ, JJ; CAMPOS, C; CARABEZ, A	EXPRESSION OF SOME HEPATOCYTE-LIKE FUNCTIONAL-PROPERTIES OF WRL-68 CELLS IN CULTURE	IN VITRO CELL DEV-AN	In Vitro Cell. Dev. Biol.-Anim.	JUN	1994	Cell Biology; Developmental Biology	WOS:A1994NQ05900004	21	102	532	1995	2017	2016	1719	1995	2017	2016	25.3333	16.8529
WSU-ALCL	Human	Lymphoma, anaplastic large cell	CVCL_A036	CCRF-CEM	Human	Leukemia, acute lymphoblastic, T cell	CVCL_0207	Drexler et al, 2003	12592342										0					0
WSU-CLL	Human	Leukemia, chronic lymphocytic	CVCL_A049	REH	Human	Leukemia, acute lymphoblastic, B cell precursor	CVCL_1650	Drexler et al, 2002; Drexler et al, 2003	12200708, 12592342	Mohammad, RM; Mohamed, AN; Hamdan, MY; Vo, T; Chen, B; Katato, K; Abubakr, YA; Dugan, MC; AlKatib, A	Establishment of a human B-CLL xenograft model: Utility as a preclinical therapeutic model	LEUKEMIA	Leukemia	JAN	1996	Oncology; Hematology	WOS:A1996TT76000021	44	0	1511	1998	2017	2005	0				34.3409
YAA	Human	Monocytes	CVCL_8466	U-937	Human	Lymphoma, histiocytic	CVCL_0007	Drexler et al, 2003	12592342	Hamamoto, Y; Nagai, K; Muto, M; Nakamura, K; Yasui, H; Asagami, C	Establishment and characterization of a novel human cell line exhibiting both immunophenotypic markers of monocyte/macrophage and natural killer cell lineages from peripheral blood of a patient with atopic dermatitis	EXP DERMATOL	Exp. Dermatol.	FEB	1997	Dermatology	WOS:A1997XK96800008	1	NA	108	2003	2017	2006	NA				108
YAP	Human	Monocytes	CVCL_8467	U-937	Human	Lymphoma, histiocytic	CVCL_0007	Drexler et al, 2003	12592342	Hamamoto, Y; Nagai, K; Muto, M; Furumoto, H; Mogami, S; Asagami, C	Establishment and characterization of a novel human promonocytic cell line from peripheral blood of a patient with psoriasis	ARCH DERMATOL RES	Arch. Dermatol. Res.	MAY	1996	Dermatology	WOS:A1996UK35700002	3	5	123	1998	2017	2006	16	2016	2017	2017	41	3.2
YJ	Human	Leukemia, chronic myelomonocytic	CVCL_8931	HL-60	Human	Leukemia, acute myeloid, M2	CVCL_0002	Drexler et al, 2003	12592342	Yamaguchi, Y; Nishio, H; Kasahara, T; Ackerman, SJ; Koyanagi, H; Suda, T	Models of lineage switching in hematopoietic development: a new myeloid-committed eosinophil cell line (YJ) demonstrates trilineage potential	LEUKEMIA	Leukemia	SEP	1998	Oncology; Hematology	WOS:000075935500015	12	2	429	2000	2017	2014	26	1999	2016	2009	35.75	13
YMB-1	Human	Breast carcinoma	CVCL_2814	ZR-75-1	Human	Breast carcinoma	CVCL_0588	Capes-Davis et al, 2013	23136038	YAMANE, M; NISHIKI, M; KATAOKA, T; KISHI, N; AMANO, K; NAKAGAWA, K; OKUMICHI, T; NAITO, M; ITO, A; EZAKI, H	ESTABLISHMENT AND CHARACTERIZATION OF NEW CELL-LINE (YMB-1) DERIVED FROM HUMAN-BREAST CARCINOMA	HIROSHIMA J MED SCI			1984	Medicine, General & Internal	WOS:A1984ADG4600024	12	7	951	1988	2017	2002	77	1987	2017	1995	79.25	11
YMB-1-E	Human	Breast carcinoma	CVCL_2815	ZR-75-1	Human	Breast carcinoma	CVCL_0588	Capes-Davis et al, 2013	23136038										1					2	2000	2009	2009		2

## Sheet: 2 data by country
Countries/Territories	Number of articles on misidentified cell lines	% of contaminated literature	Number of total articles on cell lines	% of total articles on cell lines	Fraction of contaminated articles
JAPAN	4007	12.233	402997	9.191	0.9943
BRAZIL	548	1.673	59805	1.364	0.916311
TAIWAN	493	1.505	54207	1.236	0.909477
INDIA	657	2.006	78412	1.788	0.837882
PEOPLES R CHINA	2855	8.716	342797	7.818	0.832854
ISRAEL	398	1.039	48470	1.105	0.821126
NORWAY	214	0.653	26161	0.597	0.818012
FINLAND	250	0.763	31097	0.709	0.803936
ITALY	1468	4.482	194268	4.431	0.755657
CANADA	1360	4.152	184919	4.218	0.735457
USA	11996	36.623	1670667	38.104	0.718037
SOUTH KOREA	814	2.485	114476	2.611	0.711066
FRANCE	1560	4.763	233398	5.323	0.668386
GERMANY	2285	6.976	345838	7.888	0.660714
DENMARK	285	0.87	43936	1.002	0.648671
UK	2188	6.68	339070	7.733	0.645294
SWEDEN	553	1.688	85750	1.956	0.644898
BELGIUM	363	1.108	56710	1.293	0.640099
AUSTRIA	281	0.858	44031	1.004	0.638187
RUSSIA	331	1.01	54205	1.237	0.610645
AUSTRALIA	621	1.896	103447	2.359	0.600307
SWITZERLAND	502	1.533	86857	1.981	0.577961
NETHERLANDS	586	1.789	106542	2.43	0.550018
SPAIN	583	1.78	111756	2.549	0.521672
POLAND	215	0.656	45068	1.028	0.477057
The above table was compiled using the Web of Science function 'country/territory' which uses the author address information to couple an article to a country/territory. Because more than one country/territory can be linked to an article, percentages in columns C and E may add up to more than 100%.
Column B: Lists the number of primary contaminated literature per country
Column C: Lists the percentage of primary contaminated literature stemming from a single country
Column D: Lists the total number of articles on cell lines per country (hence contaminated and non-contaminated articles)
Column E: Lists the percentage of the total literature on cell lines stemming from a single country
Column F: Lists the fraction of the literature per country that is contaminated (i.e. the fraction of columns D and B).
